# Supplementary material for: Unraveling the molecular landscape of breast muscle development in domestic Yuzhong pigeons and European meat pigeon: Insights from Iso-seq and RNA-seq analysis
Source: PLoS One. 2024 Jul 25;19(7):e0305907. doi: 10.1371/journal.pone.0305907 (PMC11271864; doi:10.1371/journal.pone.0305907)
Supplement: S1 Table — (XLSX) [file pone.0305907.s001.xlsx]

## Sheet: Sheet1
gene_ID	baseMean	log2FoldChange	lfcSE	stat	pvalue	padj	swiss_prot_annottation	nr_annotation	TrEMBL_annotation	KOG_ID	KOG_description	KOG_cluster_code	KOG_cluster_description
transcript/17219	241.655	26.1818	3.00329	8.71769	2.84e-18	4.77e-15	Tropomyosin beta chain OS=Gallus gallus OX=9031 GN=TPM2 PE=1 SV=1	PREDICTED: tropomyosin beta chain isoform X2 [Meleagris gallopavo]	Tropomyosin beta chain (Fragment) OS=Nipponia nippon OX=128390 GN=Y956_11054 PE=3 SV=1	KOG1003	Actin filament-coating protein tropomyosin	[Z]	Cytoskeleton
transcript/13512	42.9634	23.8252	3.00383	7.93162	2.16e-15	2.33e-12	Heterogeneous nuclear ribonucleoprotein H OS=Homo sapiens OX=9606 GN=HNRNPH1 PE=1 SV=4	heterogeneous nuclear ribonucleoprotein H1 (H), transcript variant X5 [Columba livia]	Heterogeneous nuclear ribonucleoprotein H1 (H), transcript variant X5 OS=Columba livia OX=8932 GN=HNRNPH1 PE=4 SV=1	KOG4211	Splicing factor hnRNP-F and related RNA-binding proteins	[A]	RNA processing and modification
transcript/13512	42.9634	23.8252	3.00383	7.93162	2.16e-15	2.33e-12	Heterogeneous nuclear ribonucleoprotein H OS=Homo sapiens OX=9606 GN=HNRNPH1 PE=1 SV=4	heterogeneous nuclear ribonucleoprotein H1 (H), transcript variant X5 [Columba livia]	Heterogeneous nuclear ribonucleoprotein H1 (H), transcript variant X5 OS=Columba livia OX=8932 GN=HNRNPH1 PE=4 SV=1	KOG4211	Splicing factor hnRNP-F and related RNA-binding proteins	[A]	RNA processing and modification
transcript/13512	42.9634	23.8252	3.00383	7.93162	2.16e-15	2.33e-12	Heterogeneous nuclear ribonucleoprotein H OS=Homo sapiens OX=9606 GN=HNRNPH1 PE=1 SV=4	heterogeneous nuclear ribonucleoprotein H1 (H), transcript variant X5 [Columba livia]	Heterogeneous nuclear ribonucleoprotein H1 (H), transcript variant X5 OS=Columba livia OX=8932 GN=HNRNPH1 PE=4 SV=1	KOG4211	Splicing factor hnRNP-F and related RNA-binding proteins	[A]	RNA processing and modification
transcript/13512	42.9634	23.8252	3.00383	7.93162	2.16e-15	2.33e-12	Heterogeneous nuclear ribonucleoprotein H OS=Homo sapiens OX=9606 GN=HNRNPH1 PE=1 SV=4	heterogeneous nuclear ribonucleoprotein H1 (H), transcript variant X5 [Columba livia]	Heterogeneous nuclear ribonucleoprotein H1 (H), transcript variant X5 OS=Columba livia OX=8932 GN=HNRNPH1 PE=4 SV=1	KOG4211	Splicing factor hnRNP-F and related RNA-binding proteins	[A]	RNA processing and modification
transcript/19186	11.3321	22.0196	3.00565	7.32608	2.37e-13	2.1e-10	Fetuin-B OS=Homo sapiens OX=9606 GN=FETUB PE=1 SV=2	fetuin-B [Columba livia]	Fetuin B OS=Columba livia OX=8932 GN=FETUB PE=4 SV=1	NA	NA	NA	NA
transcript/19186	11.3321	22.0196	3.00565	7.32608	2.37e-13	2.1e-10	Fetuin-B OS=Homo sapiens OX=9606 GN=FETUB PE=1 SV=2	fetuin-B [Columba livia]	Fetuin B OS=Columba livia OX=8932 GN=FETUB PE=4 SV=1	NA	NA	NA	NA
transcript/20144	148.08	9.98683	3.00337	3.32521	0.000883506	0.0261976	Tropomyosin beta chain OS=Gallus gallus OX=9031 GN=TPM2 PE=1 SV=1	PREDICTED: tropomyosin beta chain isoform X2 [Meleagris gallopavo]	Uncharacterized protein OS=Anas platyrhynchos OX=8839 PE=4 SV=1	NA	NA	NA	NA
m64083_220905_080145/13895746/ccs	719.701	8.60516	1.05656	8.1445	3.81e-16	4.99e-13	Peptidyl-prolyl cis-trans isomerase FKBP3 OS=Homo sapiens OX=9606 GN=FKBP3 PE=1 SV=1	PREDICTED: peptidyl-prolyl cis-trans isomerase FKBP3, partial [Corvus brachyrhynchos]	Peptidylprolyl isomerase OS=Taeniopygia guttata OX=59729 PE=2 SV=1	KOG0544	FKBP-type peptidyl-prolyl cis-trans isomerase	[O]	Posttranslational modification, protein turnover, chaperones
transcript/26333	665.04	8.09415	2.57965	3.13769	0.00170284	0.0389308	Iron-sulfur cluster assembly 1 homolog, mitochondrial OS=Columba livia OX=8932 GN=ISCA1 PE=1 SV=1	RecName: Full=Iron-sulfur cluster assembly 1 homolog, mitochondrial; AltName: Full=Putative magnetoreceptor subunit MagR; Short=MagR; Flags: Precursor	Iron-sulfur cluster assembly 1-like protein, mitochondrial OS=Patagioenas fasciata monilis OX=372326 GN=ISCA1 PE=4 SV=1	KOG1120	Fe-S cluster biosynthesis protein ISA1 (contains a HesB-like domain)	[P]	Inorganic ion transport and metabolism
m64083_220905_080145/66519/ccs.1	156.281	7.91916	0.698413	11.3388	8.43e-30	4.25e-26				NA	NA	NA	NA
transcript/18201	152.359	7.49038	2.37699	3.15121	0.00162594	0.0378602	Vitamin D-binding protein OS=Mus musculus OX=10090 GN=Gc PE=1 SV=2	vitamin D-binding protein [Patagioenas fasciata monilis]	Vitamin D-binding protein OS=Patagioenas fasciata monilis OX=372326 GN=GC PE=4 SV=1	NA	NA	NA	NA
transcript/18201	152.359	7.49038	2.37699	3.15121	0.00162594	0.0378602	Vitamin D-binding protein OS=Mus musculus OX=10090 GN=Gc PE=1 SV=2	vitamin D-binding protein [Patagioenas fasciata monilis]	Vitamin D-binding protein OS=Patagioenas fasciata monilis OX=372326 GN=GC PE=4 SV=1	NA	NA	NA	NA
transcript/18201	152.359	7.49038	2.37699	3.15121	0.00162594	0.0378602	Vitamin D-binding protein OS=Mus musculus OX=10090 GN=Gc PE=1 SV=2	vitamin D-binding protein [Patagioenas fasciata monilis]	Vitamin D-binding protein OS=Patagioenas fasciata monilis OX=372326 GN=GC PE=4 SV=1	NA	NA	NA	NA
m64083_220905_080145/4720692/ccs.1	12.9899	7.08731	2.33488	3.03541	0.00240211	0.0478108		GM2 ganglioside activator [Columba livia]	GM2 ganglioside activator OS=Columba livia OX=8932 GN=GM2A PE=4 SV=1	NA	NA	NA	NA
transcript/24808	1340.63	6.36486	0.413528	15.3916	1.86e-53	2.82e-49	Heat shock protein beta-1 OS=Gallus gallus OX=9031 GN=HSPB1 PE=2 SV=1	heat shock protein beta-1 [Patagioenas fasciata monilis]	Heat shock protein beta-1 OS=Patagioenas fasciata monilis OX=372326 GN=HSPB1 PE=3 SV=1	KOG3591	Alpha crystallins	[O]	Posttranslational modification, protein turnover, chaperones
transcript/26585	567.678	6.12569	1.37276	4.46231	8.11e-06	0.000816846	NADH dehydrogenase [ubiquinone] 1 beta subcomplex subunit 5, mitochondrial OS=Bos taurus OX=9913 GN=NDUFB5 PE=1 SV=1	NADH dehydrogenase [ubiquinone] 1 beta subcomplex subunit 5, mitochondrial isoform A [Patagioenas fasciata monilis]	NADH dehydrogenase [ubiquinone] 1 beta subcomplex subunit 5, mitochondrial isoform A OS=Patagioenas fasciata monilis OX=372326 GN=NDUFB5 PE=4 SV=1	KOG4632	NADH:ubiquinone oxidoreductase, NDUFB5/SGDH subunit	[C]	Energy production and conversion
transcript/8600	1389.66	5.84186	0.946345	6.17307	6.7e-10	2.98e-07	Elongation factor 2 OS=Gallus gallus OX=9031 GN=EEF2 PE=1 SV=3	elongation factor 2 [Alligator sinensis]	elongation factor 2 OS=Alligator sinensis OX=38654 GN=EEF2 PE=4 SV=1	KOG0469	Elongation factor 2	[J]	Translation, ribosomal structure and biogenesis
transcript/18558	138.848	5.75221	1.80285	3.19062	0.00141966	0.0345146	Ovoinhibitor OS=Gallus gallus OX=9031 GN=OIH PE=1 SV=2	ovoinhibitor [Columba livia]	Ovoinhibitor OS=Columba livia OX=8932 GN=A306_00010685 PE=4 SV=1	KOG3509	Basement membrane-specific heparan sulfate proteoglycan (HSPG) core protein	[O]	Posttranslational modification, protein turnover, chaperones
transcript/18558	138.848	5.75221	1.80285	3.19062	0.00141966	0.0345146	Ovoinhibitor OS=Gallus gallus OX=9031 GN=OIH PE=1 SV=2	ovoinhibitor [Columba livia]	Ovoinhibitor OS=Columba livia OX=8932 GN=A306_00010685 PE=4 SV=1	KOG3509	Basement membrane-specific heparan sulfate proteoglycan (HSPG) core protein	[O]	Posttranslational modification, protein turnover, chaperones
transcript/18558	138.848	5.75221	1.80285	3.19062	0.00141966	0.0345146	Ovoinhibitor OS=Gallus gallus OX=9031 GN=OIH PE=1 SV=2	ovoinhibitor [Columba livia]	Ovoinhibitor OS=Columba livia OX=8932 GN=A306_00010685 PE=4 SV=1	KOG3509	Basement membrane-specific heparan sulfate proteoglycan (HSPG) core protein	[O]	Posttranslational modification, protein turnover, chaperones
transcript/18558	138.848	5.75221	1.80285	3.19062	0.00141966	0.0345146	Ovoinhibitor OS=Gallus gallus OX=9031 GN=OIH PE=1 SV=2	ovoinhibitor [Columba livia]	Ovoinhibitor OS=Columba livia OX=8932 GN=A306_00010685 PE=4 SV=1	KOG3509	Basement membrane-specific heparan sulfate proteoglycan (HSPG) core protein	[O]	Posttranslational modification, protein turnover, chaperones
transcript/18558	138.848	5.75221	1.80285	3.19062	0.00141966	0.0345146	Ovoinhibitor OS=Gallus gallus OX=9031 GN=OIH PE=1 SV=2	ovoinhibitor [Columba livia]	Ovoinhibitor OS=Columba livia OX=8932 GN=A306_00010685 PE=4 SV=1	KOG3509	Basement membrane-specific heparan sulfate proteoglycan (HSPG) core protein	[O]	Posttranslational modification, protein turnover, chaperones
transcript/18558	138.848	5.75221	1.80285	3.19062	0.00141966	0.0345146	Ovoinhibitor OS=Gallus gallus OX=9031 GN=OIH PE=1 SV=2	ovoinhibitor [Columba livia]	Ovoinhibitor OS=Columba livia OX=8932 GN=A306_00010685 PE=4 SV=1	KOG3509	Basement membrane-specific heparan sulfate proteoglycan (HSPG) core protein	[O]	Posttranslational modification, protein turnover, chaperones
transcript/8929	42.5049	5.6149	1.6787	3.3448	0.000823431	0.0249373	Fibrinogen gamma chain OS=Homo sapiens OX=9606 GN=FGG PE=1 SV=3	fibrinogen gamma chain [Columba livia]	Fibrinogen gamma chain OS=Columba livia OX=8932 GN=FGG PE=4 SV=1	KOG2579	Ficolin and related extracellular proteins	[R]	General function prediction only
transcript/1340	45.7949	5.36934	1.48081	3.62594	0.000287911	0.012648	Complement component C6 OS=Pongo pygmaeus OX=9600 GN=C6 PE=2 SV=1	complement component C6 isoform X1 [Columba livia]	Complement component 6, transcript variant X1 OS=Columba livia OX=8932 GN=C6 PE=4 SV=1	NA	NA	NA	NA
transcript/1340	45.7949	5.36934	1.48081	3.62594	0.000287911	0.012648	Complement component C6 OS=Pongo pygmaeus OX=9600 GN=C6 PE=2 SV=1	complement component C6 isoform X1 [Columba livia]	Complement component 6, transcript variant X1 OS=Columba livia OX=8932 GN=C6 PE=4 SV=1	NA	NA	NA	NA
transcript/1340	45.7949	5.36934	1.48081	3.62594	0.000287911	0.012648	Complement component C6 OS=Pongo pygmaeus OX=9600 GN=C6 PE=2 SV=1	complement component C6 isoform X1 [Columba livia]	Complement component 6, transcript variant X1 OS=Columba livia OX=8932 GN=C6 PE=4 SV=1	NA	NA	NA	NA
transcript/1340	45.7949	5.36934	1.48081	3.62594	0.000287911	0.012648	Complement component C6 OS=Pongo pygmaeus OX=9600 GN=C6 PE=2 SV=1	complement component C6 isoform X1 [Columba livia]	Complement component 6, transcript variant X1 OS=Columba livia OX=8932 GN=C6 PE=4 SV=1	NA	NA	NA	NA
transcript/1340	45.7949	5.36934	1.48081	3.62594	0.000287911	0.012648	Complement component C6 OS=Pongo pygmaeus OX=9600 GN=C6 PE=2 SV=1	complement component C6 isoform X1 [Columba livia]	Complement component 6, transcript variant X1 OS=Columba livia OX=8932 GN=C6 PE=4 SV=1	NA	NA	NA	NA
transcript/1340	45.7949	5.36934	1.48081	3.62594	0.000287911	0.012648	Complement component C6 OS=Pongo pygmaeus OX=9600 GN=C6 PE=2 SV=1	complement component C6 isoform X1 [Columba livia]	Complement component 6, transcript variant X1 OS=Columba livia OX=8932 GN=C6 PE=4 SV=1	NA	NA	NA	NA
transcript/1340	45.7949	5.36934	1.48081	3.62594	0.000287911	0.012648	Complement component C6 OS=Pongo pygmaeus OX=9600 GN=C6 PE=2 SV=1	complement component C6 isoform X1 [Columba livia]	Complement component 6, transcript variant X1 OS=Columba livia OX=8932 GN=C6 PE=4 SV=1	NA	NA	NA	NA
m64083_220905_080145/787382/ccs	7.872	5.35569	1.39992	3.82571	0.000130396	0.00701262	Peptidyl-prolyl cis-trans isomerase FKBP7 OS=Homo sapiens OX=9606 GN=FKBP7 PE=1 SV=2	FK506-binding protein 7 [Gallus gallus]	Peptidylprolyl isomerase OS=Gallus gallus OX=9031 GN=FKBP7 PE=2 SV=1	KOG0549	FKBP-type peptidyl-prolyl cis-trans isomerase	[O]	Posttranslational modification, protein turnover, chaperones
m64083_220905_080145/4655566/ccs	360.245	5.29445	1.24253	4.26101	2.04e-05	0.00173751		selenoprotein P, plasma, 1 [Columba livia]	Selenoprotein P, plasma, 1 OS=Columba livia OX=8932 GN=SEPP1 PE=4 SV=1	NA	NA	NA	NA
m64083_220905_080145/13371773/ccs.1	70.9288	5.06744	1.38614	3.6558	0.000256379	0.0117763	Complement component C6 OS=Pongo pygmaeus OX=9600 GN=C6 PE=2 SV=1	complement component C6 isoform X1 [Columba livia]	Complement component 6, transcript variant X1 OS=Columba livia OX=8932 GN=C6 PE=4 SV=1	NA	NA	NA	NA
m64083_220905_080145/13371773/ccs.1	70.9288	5.06744	1.38614	3.6558	0.000256379	0.0117763	Complement component C6 OS=Pongo pygmaeus OX=9600 GN=C6 PE=2 SV=1	complement component C6 isoform X1 [Columba livia]	Complement component 6, transcript variant X1 OS=Columba livia OX=8932 GN=C6 PE=4 SV=1	NA	NA	NA	NA
m64083_220905_080145/13371773/ccs.1	70.9288	5.06744	1.38614	3.6558	0.000256379	0.0117763	Complement component C6 OS=Pongo pygmaeus OX=9600 GN=C6 PE=2 SV=1	complement component C6 isoform X1 [Columba livia]	Complement component 6, transcript variant X1 OS=Columba livia OX=8932 GN=C6 PE=4 SV=1	NA	NA	NA	NA
m64083_220905_080145/6357992/ccs	152.115	4.91191	1.0397	4.72434	2.31e-06	0.000314308	Alpha-2-macroglobulin-like protein 1 OS=Homo sapiens OX=9606 GN=A2ML1 PE=1 SV=3	alpha-2-macroglobulin-like [Columba livia]	Alpha-2-macroglobulin-like protein 1 (Fragment) OS=Columba livia OX=8932 GN=A306_00011170 PE=4 SV=1	KOG1366	Alpha-macroglobulin	[O]	Posttranslational modification, protein turnover, chaperones
m64083_220905_080145/6357992/ccs	152.115	4.91191	1.0397	4.72434	2.31e-06	0.000314308	Alpha-2-macroglobulin-like protein 1 OS=Homo sapiens OX=9606 GN=A2ML1 PE=1 SV=3	alpha-2-macroglobulin-like [Columba livia]	Alpha-2-macroglobulin-like protein 1 (Fragment) OS=Columba livia OX=8932 GN=A306_00011170 PE=4 SV=1	KOG1366	Alpha-macroglobulin	[O]	Posttranslational modification, protein turnover, chaperones
m64083_220905_080145/6357992/ccs	152.115	4.91191	1.0397	4.72434	2.31e-06	0.000314308	Alpha-2-macroglobulin-like protein 1 OS=Homo sapiens OX=9606 GN=A2ML1 PE=1 SV=3	alpha-2-macroglobulin-like [Columba livia]	Alpha-2-macroglobulin-like protein 1 (Fragment) OS=Columba livia OX=8932 GN=A306_00011170 PE=4 SV=1	KOG1366	Alpha-macroglobulin	[O]	Posttranslational modification, protein turnover, chaperones
transcript/27344	6071.57	4.86339	1.4534	3.34621	0.000819229	0.0248812	Myosin regulatory light chain 2, skeletal muscle isoform OS=Gallus gallus OX=9031 GN=MYLPF PE=1 SV=2	RecName: Full=Myosin regulatory light chain 2, skeletal muscle isoform; AltName: Full=DTNB; AltName: Full=Fast skeletal myosin light chain 2; Short=MLC-2; AltName: Full=G2; AltName: Full=LC2f	Myosin regulatory light chain 2, skeletal muscle isoform (Fragment) OS=bird metagenome OX=1833763 PE=4 SV=1	KOG0031	Myosin regulatory light chain, EF-Hand protein superfamily	[Z]	Cytoskeleton
transcript/18893	90.642	4.68064	1.51434	3.09088	0.00199567	0.0424552	Alpha-2-HS-glycoprotein OS=Ovis aries OX=9940 GN=AHSG PE=1 SV=1	alpha-2-HS-glycoprotein [Columba livia]	Alpha-2-HS-glycoprotein OS=Columba livia OX=8932 GN=AHSG PE=4 SV=1	NA	NA	NA	NA
transcript/26260	35.6571	4.64631	1.52944	3.03792	0.00238219	0.0477449	Transthyretin OS=Gallus gallus OX=9031 GN=TTR PE=1 SV=1	transthyretin [Columba livia]	Transthyretin OS=Columba livia OX=8932 GN=A306_00001536 PE=3 SV=1	KOG3006	Transthyretin and related proteins	[I]	Lipid transport and metabolism
transcript/567	4.71078	4.59677	1.42748	3.2202	0.00128102	0.0327006	Myosin-binding protein C, slow-type OS=Homo sapiens OX=9606 GN=MYBPC1 PE=1 SV=2	myosin-binding protein C, slow-type isoform X7 [Columba livia]	Myosin binding protein C, slow type OS=Columba livia OX=8932 GN=MYBPC1 PE=4 SV=1	NA	NA	NA	NA
transcript/567	4.71078	4.59677	1.42748	3.2202	0.00128102	0.0327006	Myosin-binding protein C, slow-type OS=Homo sapiens OX=9606 GN=MYBPC1 PE=1 SV=2	myosin-binding protein C, slow-type isoform X7 [Columba livia]	Myosin binding protein C, slow type OS=Columba livia OX=8932 GN=MYBPC1 PE=4 SV=1	NA	NA	NA	NA
transcript/567	4.71078	4.59677	1.42748	3.2202	0.00128102	0.0327006	Myosin-binding protein C, slow-type OS=Homo sapiens OX=9606 GN=MYBPC1 PE=1 SV=2	myosin-binding protein C, slow-type isoform X7 [Columba livia]	Myosin binding protein C, slow type OS=Columba livia OX=8932 GN=MYBPC1 PE=4 SV=1	NA	NA	NA	NA
transcript/567	4.71078	4.59677	1.42748	3.2202	0.00128102	0.0327006	Myosin-binding protein C, slow-type OS=Homo sapiens OX=9606 GN=MYBPC1 PE=1 SV=2	myosin-binding protein C, slow-type isoform X7 [Columba livia]	Myosin binding protein C, slow type OS=Columba livia OX=8932 GN=MYBPC1 PE=4 SV=1	NA	NA	NA	NA
transcript/567	4.71078	4.59677	1.42748	3.2202	0.00128102	0.0327006	Myosin-binding protein C, slow-type OS=Homo sapiens OX=9606 GN=MYBPC1 PE=1 SV=2	myosin-binding protein C, slow-type isoform X7 [Columba livia]	Myosin binding protein C, slow type OS=Columba livia OX=8932 GN=MYBPC1 PE=4 SV=1	NA	NA	NA	NA
transcript/567	4.71078	4.59677	1.42748	3.2202	0.00128102	0.0327006	Myosin-binding protein C, slow-type OS=Homo sapiens OX=9606 GN=MYBPC1 PE=1 SV=2	myosin-binding protein C, slow-type isoform X7 [Columba livia]	Myosin binding protein C, slow type OS=Columba livia OX=8932 GN=MYBPC1 PE=4 SV=1	NA	NA	NA	NA
transcript/567	4.71078	4.59677	1.42748	3.2202	0.00128102	0.0327006	Myosin-binding protein C, slow-type OS=Homo sapiens OX=9606 GN=MYBPC1 PE=1 SV=2	myosin-binding protein C, slow-type isoform X7 [Columba livia]	Myosin binding protein C, slow type OS=Columba livia OX=8932 GN=MYBPC1 PE=4 SV=1	NA	NA	NA	NA
transcript/24977	119.2	4.55675	1.10865	4.11017	3.95e-05	0.00294326				NA	NA	NA	NA
transcript/9630	269.264	4.31458	0.997357	4.32601	1.52e-05	0.00136576	Tropomyosin alpha-4 chain OS=Equus caballus OX=9796 GN=TPM4 PE=1 SV=2	PREDICTED: tropomyosin beta chain isoform X5 [Aquila chrysaetos canadensis]	Tropomyosin beta chain isoform E OS=Patagioenas fasciata monilis OX=372326 GN=TPM2 PE=3 SV=1	KOG1003	Actin filament-coating protein tropomyosin	[Z]	Cytoskeleton
transcript/3700	173.639	4.17807	1.07347	3.89214	9.94e-05	0.00572279	Inter-alpha-trypsin inhibitor heavy chain H3 OS=Mus musculus OX=10090 GN=Itih3 PE=1 SV=3	inter-alpha-trypsin inhibitor heavy chain H3 isoform X1 [Columba livia]	Inter-alpha-trypsin inhibitor heavy chain 3 OS=Columba livia OX=8932 GN=ITIH3 PE=4 SV=1	NA	NA	NA	NA
transcript/3700	173.639	4.17807	1.07347	3.89214	9.94e-05	0.00572279	Inter-alpha-trypsin inhibitor heavy chain H3 OS=Mus musculus OX=10090 GN=Itih3 PE=1 SV=3	inter-alpha-trypsin inhibitor heavy chain H3 isoform X1 [Columba livia]	Inter-alpha-trypsin inhibitor heavy chain 3 OS=Columba livia OX=8932 GN=ITIH3 PE=4 SV=1	NA	NA	NA	NA
transcript/3700	173.639	4.17807	1.07347	3.89214	9.94e-05	0.00572279	Inter-alpha-trypsin inhibitor heavy chain H3 OS=Mus musculus OX=10090 GN=Itih3 PE=1 SV=3	inter-alpha-trypsin inhibitor heavy chain H3 isoform X1 [Columba livia]	Inter-alpha-trypsin inhibitor heavy chain 3 OS=Columba livia OX=8932 GN=ITIH3 PE=4 SV=1	NA	NA	NA	NA
transcript/24120	97.5775	4.11765	1.02627	4.01226	6.01e-05	0.00393429	Haptoglobin OS=Rattus norvegicus OX=10116 GN=Hp PE=1 SV=3	haptoglobin [Columba livia]	Haptoglobin OS=Columba livia OX=8932 GN=A306_00010152 PE=4 SV=1	KOG3627	Trypsin	[E]	Amino acid transport and metabolism
m64083_220905_080145/1967944/ccs.1	12838.2	3.96114	0.773449	5.1214	3.03e-07	6.37e-05	Myosin regulatory light chain 2, skeletal muscle isoform OS=Gallus gallus OX=9031 GN=MYLPF PE=1 SV=2	myosin L2 [Gallus gallus]	Myosin regulatory light chain 2, skeletal muscle isoform (Fragment) OS=bird metagenome OX=1833763 PE=4 SV=1	KOG0031	Myosin regulatory light chain, EF-Hand protein superfamily	[Z]	Cytoskeleton
transcript/10835	61.8829	3.9242	1.09517	3.58321	0.000339402	0.0140936	Complement component C9 OS=Equus caballus OX=9796 GN=C9 PE=2 SV=1	complement component C9 [Columba livia]	Complement component 9 OS=Columba livia OX=8932 GN=C9 PE=4 SV=1	NA	NA	NA	NA
transcript/10835	61.8829	3.9242	1.09517	3.58321	0.000339402	0.0140936	Complement component C9 OS=Equus caballus OX=9796 GN=C9 PE=2 SV=1	complement component C9 [Columba livia]	Complement component 9 OS=Columba livia OX=8932 GN=C9 PE=4 SV=1	NA	NA	NA	NA
transcript/18299	130.274	3.89058	0.886487	4.38876	1.14e-05	0.00109084	ADP-ribosylation factor-like protein 6-interacting protein 1 OS=Homo sapiens OX=9606 GN=ARL6IP1 PE=1 SV=2	PREDICTED: ADP-ribosylation factor-like protein 6-interacting protein 1 [Cuculus canorus]	ADP-ribosylation factor-like 6-interacting protein 1 OS=Cuculus canorus OX=55661 GN=N303_13131 PE=4 SV=1	NA	NA	NA	NA
transcript/1051	35.4255	3.86908	1.10286	3.50822	0.000451116	0.0170859	Complement component C8 beta chain OS=Homo sapiens OX=9606 GN=C8B PE=1 SV=3	complement component C8 beta chain [Columba livia]	Complement component 8, beta polypeptide, transcript variant X1 OS=Columba livia OX=8932 GN=C8B PE=4 SV=1	NA	NA	NA	NA
transcript/1051	35.4255	3.86908	1.10286	3.50822	0.000451116	0.0170859	Complement component C8 beta chain OS=Homo sapiens OX=9606 GN=C8B PE=1 SV=3	complement component C8 beta chain [Columba livia]	Complement component 8, beta polypeptide, transcript variant X1 OS=Columba livia OX=8932 GN=C8B PE=4 SV=1	NA	NA	NA	NA
transcript/1051	35.4255	3.86908	1.10286	3.50822	0.000451116	0.0170859	Complement component C8 beta chain OS=Homo sapiens OX=9606 GN=C8B PE=1 SV=3	complement component C8 beta chain [Columba livia]	Complement component 8, beta polypeptide, transcript variant X1 OS=Columba livia OX=8932 GN=C8B PE=4 SV=1	NA	NA	NA	NA
transcript/1051	35.4255	3.86908	1.10286	3.50822	0.000451116	0.0170859	Complement component C8 beta chain OS=Homo sapiens OX=9606 GN=C8B PE=1 SV=3	complement component C8 beta chain [Columba livia]	Complement component 8, beta polypeptide, transcript variant X1 OS=Columba livia OX=8932 GN=C8B PE=4 SV=1	NA	NA	NA	NA
transcript/18498	19.2532	3.83217	0.775105	4.94407	7.65e-07	0.000137644	COMM domain-containing protein 10 OS=Homo sapiens OX=9606 GN=COMMD10 PE=1 SV=1	PREDICTED: COMM domain-containing protein 10 [Sturnus vulgaris]	COMM domain containing 10 OS=Taeniopygia guttata OX=59729 GN=COMMD10 PE=4 SV=1	NA	NA	NA	NA
transcript/13802	7.0834	3.79788	1.21699	3.12071	0.00180415	0.0403915	Dihydropyrimidinase OS=Rattus norvegicus OX=10116 GN=Dpys PE=1 SV=2	dihydropyrimidinase isoform X1 [Columba livia]	Dihydropyrimidinase OS=Columba livia OX=8932 GN=DPYS PE=4 SV=1	KOG2584	Dihydroorotase and related enzymes	[F]	Nucleotide transport and metabolism
m64083_220905_080145/6686055/ccs	954.522	3.63962	0.905678	4.01867	5.85e-05	0.00389641	Class I histocompatibility antigen, F10 alpha chain OS=Gallus gallus OX=9031 PE=2 SV=1	MHC class I alpha chain [Chroicocephalus scopulinus]	MHC class I alpha chain OS=Chroicocephalus scopulinus OX=126716 GN=Lasc-UAA PE=2 SV=1	NA	NA	NA	NA
m64083_220905_080145/6686055/ccs	954.522	3.63962	0.905678	4.01867	5.85e-05	0.00389641	Class I histocompatibility antigen, F10 alpha chain OS=Gallus gallus OX=9031 PE=2 SV=1	MHC class I alpha chain [Chroicocephalus scopulinus]	MHC class I alpha chain OS=Chroicocephalus scopulinus OX=126716 GN=Lasc-UAA PE=2 SV=1	NA	NA	NA	NA
transcript/30714	25.723	3.59667	0.940367	3.82475	0.000130906	0.0070151	Placenta-specific protein 9 OS=Bos taurus OX=9913 GN=PLAC9 PE=3 SV=1	placenta-specific protein 9 [Manacus vitellinus]	Placenta-specific 9, transcript variant X2 OS=Columba livia OX=8932 GN=PLAC9 PE=4 SV=1	NA	NA	NA	NA
transcript/28645	69.7212	3.57693	1.07882	3.31559	0.000914493	0.0269392				NA	NA	NA	NA
transcript/29194	1393.87	3.51995	0.687849	5.11733	3.1e-07	6.42e-05	Fructose-bisphosphate aldolase A OS=Rattus norvegicus OX=10116 GN=Aldoa PE=1 SV=2	PREDICTED: fructose-bisphosphate aldolase A-like [Haliaeetus leucocephalus]	Fructose-bisphosphate aldolase A OS=Lonchura striata domestica OX=299123 GN=ALDOA PE=4 SV=1	KOG1557	Fructose-biphosphate aldolase	[G]	Carbohydrate transport and metabolism
transcript/19151	1149.37	3.48353	0.504656	6.90278	5.1e-12	3.5e-09	Ubiquitin-conjugating enzyme E2 B OS=Bos taurus OX=9913 GN=UBE2B PE=2 SV=1	PREDICTED: ubiquitin-conjugating enzyme E2 B isoform X1 [Rattus norvegicus]	Ubiquitin-conjugating enzyme E2 B OS=Rattus norvegicus OX=10116 GN=LOC103694902 PE=1 SV=1	KOG0419	Ubiquitin-protein ligase	[O]	Posttranslational modification, protein turnover, chaperones
m64083_220905_080145/8783785/ccs	443.439	3.4784	0.9782	3.55592	0.000376661	0.0150536	NADH dehydrogenase [ubiquinone] 1 alpha subcomplex subunit 10, mitochondrial OS=Rattus norvegicus OX=10116 GN=Ndufa10 PE=1 SV=1	NADH dehydrogenase [ubiquinone] 1 alpha subcomplex subunit 10, mitochondrial [Columba livia]	NADH dehydrogenase [ubiquinone] 1 alpha subcomplex subunit 10, mitochondrial (Fragment) OS=Columba livia OX=8932 GN=A306_09141 PE=4 SV=1	KOG3877	NADH:ubiquinone oxidoreductase, NDUFA10/42kDa subunit	[C]	Energy production and conversion
transcript/2862	1890.97	3.39435	0.787176	4.31206	1.62e-05	0.0014463	Peptidyl-prolyl cis-trans isomerase FKBP5 OS=Chlorocebus aethiops OX=9534 GN=FKBP5 PE=2 SV=1	peptidyl-prolyl cis-trans isomerase FKBP5 isoform X2 [Columba livia]	Peptidylprolyl isomerase OS=Columba livia OX=8932 GN=FKBP5 PE=4 SV=1	KOG0543	FKBP-type peptidyl-prolyl cis-trans isomerase	[O]	Posttranslational modification, protein turnover, chaperones
transcript/17155	20.1013	3.37731	1.11261	3.03548	0.00240154	0.0478108	Corticosteroid 11-beta-dehydrogenase isozyme 1 OS=Homo sapiens OX=9606 GN=HSD11B1 PE=1 SV=3	corticosteroid 11-beta-dehydrogenase isozyme 1 [Columba livia]	Corticosteroid 11-beta-dehydrogenase isozyme 1 OS=Patagioenas fasciata monilis OX=372326 GN=AV530_019186 PE=4 SV=1	KOG1205	Predicted dehydrogenase	[Q]	Secondary metabolites biosynthesis, transport and catabolism
m64083_220905_080145/9373004/ccs	862.054	3.3766	1.04527	3.23037	0.00123632	0.0319918	Mitofusin-2 OS=Rattus norvegicus OX=10116 GN=Mfn2 PE=1 SV=1	mitofusin-2 [Columba livia]	Mitofusin-2 OS=Patagioenas fasciata monilis OX=372326 GN=MFN2 PE=3 SV=1	KOG0448	Mitofusin 1 GTPase, involved in mitochondrila biogenesis	[O]	Posttranslational modification, protein turnover, chaperones
m64083_220905_080145/327690/ccs	48.7835	3.32451	0.909013	3.65728	0.000254906	0.0117443	Glycine dehydrogenase (decarboxylating), mitochondrial OS=Gallus gallus OX=9031 GN=GLDC PE=1 SV=2	glycine dehydrogenase (decarboxylating), mitochondrial [Columba livia]	Glycine cleavage system P protein OS=Columba livia OX=8932 GN=GLDC PE=3 SV=1	KOG2040	Glycine dehydrogenase (decarboxylating)	[E]	Amino acid transport and metabolism
transcript/4360	20.1777	3.27014	1.01697	3.21556	0.00130192	0.0328457	Cytochrome P450 2K4 OS=Oncorhynchus mykiss OX=8022 GN=cyp2k4 PE=2 SV=1	cytochrome P450 2K1 [Columba livia]	Cytochrome P450 2K1 OS=Columba livia OX=8932 GN=A306_00001135 PE=3 SV=1	KOG0156	Cytochrome P450 CYP2 subfamily	[Q]	Secondary metabolites biosynthesis, transport and catabolism
m64083_220905_080145/13241056/ccs	1709.61	3.23465	0.852033	3.79639	0.000146817	0.00760405	Fas-binding factor 1 homolog OS=Gallus gallus OX=9031 GN=FBF1 PE=2 SV=1	mitogen-activated protein kinase kinase 4 [Columba livia]	Mitogen-activated protein kinase kinase 4 OS=Columba livia OX=8932 GN=MAP2K4 PE=4 SV=1	NA	NA	NA	NA
transcript/5342	22.3287	3.1058	0.924029	3.36115	0.000776191	0.0240365	Inter-alpha-trypsin inhibitor heavy chain H4 OS=Bos taurus OX=9913 GN=ITIH4 PE=1 SV=1	inter-alpha-trypsin inhibitor heavy chain H4 isoform X1 [Columba livia]	Inter-alpha-trypsin inhibitor heavy chain family, member 4, transcript variant X1 OS=Columba livia OX=8932 GN=ITIH4 PE=4 SV=1	NA	NA	NA	NA
transcript/5342	22.3287	3.1058	0.924029	3.36115	0.000776191	0.0240365	Inter-alpha-trypsin inhibitor heavy chain H4 OS=Bos taurus OX=9913 GN=ITIH4 PE=1 SV=1	inter-alpha-trypsin inhibitor heavy chain H4 isoform X1 [Columba livia]	Inter-alpha-trypsin inhibitor heavy chain family, member 4, transcript variant X1 OS=Columba livia OX=8932 GN=ITIH4 PE=4 SV=1	NA	NA	NA	NA
transcript/5342	22.3287	3.1058	0.924029	3.36115	0.000776191	0.0240365	Inter-alpha-trypsin inhibitor heavy chain H4 OS=Bos taurus OX=9913 GN=ITIH4 PE=1 SV=1	inter-alpha-trypsin inhibitor heavy chain H4 isoform X1 [Columba livia]	Inter-alpha-trypsin inhibitor heavy chain family, member 4, transcript variant X1 OS=Columba livia OX=8932 GN=ITIH4 PE=4 SV=1	NA	NA	NA	NA
transcript/3660	3508.18	3.09192	0.698896	4.42401	9.69e-06	0.000938568	Heat shock protein HSP 90-alpha OS=Gallus gallus OX=9031 GN=HSP90AA1 PE=3 SV=3	heat shock protein HSP 90-alpha [Patagioenas fasciata monilis]	Heat shock protein 90kDa alpha (Cytosolic), class A member 1 OS=Columba livia OX=8932 GN=HSP90AA1 PE=3 SV=1	KOG0019	Molecular chaperone (HSP90 family)	[O]	Posttranslational modification, protein turnover, chaperones
transcript/3660	3508.18	3.09192	0.698896	4.42401	9.69e-06	0.000938568	Heat shock protein HSP 90-alpha OS=Gallus gallus OX=9031 GN=HSP90AA1 PE=3 SV=3	heat shock protein HSP 90-alpha [Patagioenas fasciata monilis]	Heat shock protein 90kDa alpha (Cytosolic), class A member 1 OS=Columba livia OX=8932 GN=HSP90AA1 PE=3 SV=1	KOG0019	Molecular chaperone (HSP90 family)	[O]	Posttranslational modification, protein turnover, chaperones
transcript/14305	176.587	3.04963	0.981284	3.1078	0.00188486	0.0410008	Fructose-bisphosphate aldolase B OS=Gallus gallus OX=9031 GN=ALDOB PE=3 SV=3	fructose-bisphosphate aldolase B [Patagioenas fasciata monilis]	Fructose-bisphosphate aldolase OS=Patagioenas fasciata monilis OX=372326 GN=ALDOB PE=3 SV=1	KOG1557	Fructose-biphosphate aldolase	[G]	Carbohydrate transport and metabolism
transcript/20695	7.88242	3.04707	1.00434	3.03391	0.00241406	0.0478108	Claudin-19 OS=Mus musculus OX=10090 GN=Cldn19 PE=1 SV=3	claudin-19 isoform X1 [Columba livia]	Claudin OS=Columba livia OX=8932 GN=A306_00010565 PE=3 SV=1	NA	NA	NA	NA
transcript/763	6667.96	2.97129	0.512363	5.79918	6.66e-09	2.24e-06	Protein FAM13B OS=Homo sapiens OX=9606 GN=FAM13B PE=1 SV=2	protein FAM13B isoform D [Patagioenas fasciata monilis]	Protein FAM13B isoform D OS=Patagioenas fasciata monilis OX=372326 GN=FAM13B PE=4 SV=1	NA	NA	NA	NA
transcript/3825	42.4621	2.95134	0.93639	3.15182	0.00162254	0.0378391	Alpha-1-antiproteinase 2 OS=Equus caballus OX=9796 PE=1 SV=2	LOW QUALITY PROTEIN: alpha-1-antiproteinase-like [Columba livia]	Alpha-1-antitrypsin-like OS=Limosa lapponica baueri OX=1758121 GN=llap_4290 PE=3 SV=1	KOG2392	Serpin	[V]	Defense mechanisms
m64083_220905_080145/6685116/ccs	4202.61	2.92793	0.840115	3.48515	0.000491854	0.0179624				NA	NA	NA	NA
transcript/9920	93.0415	2.90852	0.89306	3.2568	0.00112675	0.0302443	Prothrombin OS=Sus scrofa OX=9823 GN=F2 PE=2 SV=1	prothrombin [Columba livia]	Prothrombin OS=Columba livia OX=8932 GN=F2 PE=3 SV=1	NA	NA	NA	NA
transcript/9920	93.0415	2.90852	0.89306	3.2568	0.00112675	0.0302443	Prothrombin OS=Sus scrofa OX=9823 GN=F2 PE=2 SV=1	prothrombin [Columba livia]	Prothrombin OS=Columba livia OX=8932 GN=F2 PE=3 SV=1	NA	NA	NA	NA
transcript/9920	93.0415	2.90852	0.89306	3.2568	0.00112675	0.0302443	Prothrombin OS=Sus scrofa OX=9823 GN=F2 PE=2 SV=1	prothrombin [Columba livia]	Prothrombin OS=Columba livia OX=8932 GN=F2 PE=3 SV=1	NA	NA	NA	NA
transcript/9920	93.0415	2.90852	0.89306	3.2568	0.00112675	0.0302443	Prothrombin OS=Sus scrofa OX=9823 GN=F2 PE=2 SV=1	prothrombin [Columba livia]	Prothrombin OS=Columba livia OX=8932 GN=F2 PE=3 SV=1	NA	NA	NA	NA
transcript/9920	93.0415	2.90852	0.89306	3.2568	0.00112675	0.0302443	Prothrombin OS=Sus scrofa OX=9823 GN=F2 PE=2 SV=1	prothrombin [Columba livia]	Prothrombin OS=Columba livia OX=8932 GN=F2 PE=3 SV=1	NA	NA	NA	NA
m64083_220905_080145/2820426/ccs	84.655	2.78678	0.888847	3.13527	0.00171694	0.0391132	Vitronectin OS=Mus musculus OX=10090 GN=Vtn PE=1 SV=2	vitronectin [Columba livia]	Vitronectin OS=Columba livia OX=8932 GN=VTN PE=4 SV=1	KOG1565	Gelatinase A and related matrix metalloproteases	[W]	Extracellular structures
m64083_220905_080145/2820426/ccs	84.655	2.78678	0.888847	3.13527	0.00171694	0.0391132	Vitronectin OS=Mus musculus OX=10090 GN=Vtn PE=1 SV=2	vitronectin [Columba livia]	Vitronectin OS=Columba livia OX=8932 GN=VTN PE=4 SV=1	KOG1565	Gelatinase A and related matrix metalloproteases	[W]	Extracellular structures
m64083_220905_080145/2820426/ccs	84.655	2.78678	0.888847	3.13527	0.00171694	0.0391132	Vitronectin OS=Mus musculus OX=10090 GN=Vtn PE=1 SV=2	vitronectin [Columba livia]	Vitronectin OS=Columba livia OX=8932 GN=VTN PE=4 SV=1	KOG1565	Gelatinase A and related matrix metalloproteases	[W]	Extracellular structures
m64083_220905_080145/2820426/ccs	84.655	2.78678	0.888847	3.13527	0.00171694	0.0391132	Vitronectin OS=Mus musculus OX=10090 GN=Vtn PE=1 SV=2	vitronectin [Columba livia]	Vitronectin OS=Columba livia OX=8932 GN=VTN PE=4 SV=1	KOG1565	Gelatinase A and related matrix metalloproteases	[W]	Extracellular structures
transcript/16395	986.494	2.76154	0.571269	4.83405	1.34e-06	0.000204541	Myotilin OS=Mus musculus OX=10090 GN=Myot PE=1 SV=1	PREDICTED: myotilin isoform X2 [Falco peregrinus]	Myotilin OS=Dryobates pubescens OX=118200 GN=N307_10095 PE=4 SV=1	NA	NA	NA	NA
transcript/16395	986.494	2.76154	0.571269	4.83405	1.34e-06	0.000204541	Myotilin OS=Mus musculus OX=10090 GN=Myot PE=1 SV=1	PREDICTED: myotilin isoform X2 [Falco peregrinus]	Myotilin OS=Dryobates pubescens OX=118200 GN=N307_10095 PE=4 SV=1	NA	NA	NA	NA
transcript/30173	4626.23	2.60671	0.746692	3.49102	0.000481184	0.0177791	NA	NA	NA	NA	NA	NA	NA
m64083_220905_080145/4524506/ccs.1	4.72729	2.59418	0.808529	3.20852	0.00133419	0.0333261				NA	NA	NA	NA
transcript/11353	87.2386	2.59264	0.727149	3.56548	0.000363188	0.0147386	Beta-1,4-galactosyltransferase 3 OS=Mus musculus OX=10090 GN=B4galt3 PE=1 SV=1	LOW QUALITY PROTEIN: beta-1,4-galactosyltransferase 3-like [Columba livia]	Beta-1,4-galactosyltransferase 3-like OS=Patagioenas fasciata monilis OX=372326 GN=AV530_016641 PE=4 SV=1	KOG3916	UDP-Gal:glucosylceramide beta-1,4-galactosyltransferase	[G]	Carbohydrate transport and metabolism
transcript/11353	87.2386	2.59264	0.727149	3.56548	0.000363188	0.0147386	Beta-1,4-galactosyltransferase 3 OS=Mus musculus OX=10090 GN=B4galt3 PE=1 SV=1	LOW QUALITY PROTEIN: beta-1,4-galactosyltransferase 3-like [Columba livia]	Beta-1,4-galactosyltransferase 3-like OS=Patagioenas fasciata monilis OX=372326 GN=AV530_016641 PE=4 SV=1	KOG3916	UDP-Gal:glucosylceramide beta-1,4-galactosyltransferase	[G]	Carbohydrate transport and metabolism
m64083_220905_080145/1508403/ccs	7757.82	2.51207	0.802142	3.1317	0.00173796	0.0392586	Fructose-bisphosphate aldolase A OS=Rattus norvegicus OX=10116 GN=Aldoa PE=1 SV=2	PREDICTED: fructose-bisphosphate aldolase A [Pseudopodoces humilis]	Fructose-bisphosphate aldolase OS=Otolemur garnettii OX=30611 PE=3 SV=1	KOG1557	Fructose-biphosphate aldolase	[G]	Carbohydrate transport and metabolism
transcript/19991	97.1061	2.50408	0.824538	3.03695	0.00238983	0.0478108	Pyridoxine-5&apos;-phosphate oxidase OS=Homo sapiens OX=9606 GN=PNPO PE=1 SV=1	pyridoxine-5&apos;-phosphate oxidase [Patagioenas fasciata monilis]	Pyridoxine-5&apos;-phosphate oxidase OS=Patagioenas fasciata monilis OX=372326 GN=PNPO PE=3 SV=1	KOG2586	Pyridoxamine-phosphate oxidase	[H]	Coenzyme transport and metabolism
transcript/11095	54.9191	2.4721	0.752004	3.28735	0.00101136	0.0287039	Alpha-fetoprotein OS=Equus caballus OX=9796 GN=AFP PE=2 SV=1	vitamin D-binding protein [Patagioenas fasciata monilis]	Vitamin D-binding protein OS=Patagioenas fasciata monilis OX=372326 GN=GC PE=4 SV=1	NA	NA	NA	NA
transcript/11095	54.9191	2.4721	0.752004	3.28735	0.00101136	0.0287039	Alpha-fetoprotein OS=Equus caballus OX=9796 GN=AFP PE=2 SV=1	vitamin D-binding protein [Patagioenas fasciata monilis]	Vitamin D-binding protein OS=Patagioenas fasciata monilis OX=372326 GN=GC PE=4 SV=1	NA	NA	NA	NA
transcript/18032	113.051	2.45812	0.628465	3.91131	9.18e-05	0.00554903				NA	NA	NA	NA
transcript/1472	52590.2	2.45781	0.753684	3.26106	0.00110998	0.030158		hypothetical protein N339_01877, partial [Pterocles gutturalis]	Uncharacterized protein (Fragment) OS=Pterocles gutturalis OX=240206 GN=N339_01877 PE=4 SV=1	NA	NA	NA	NA
m64083_220905_080145/8978942/ccs	2107.56	2.44318	0.745187	3.27861	0.0010432	0.0290863	NA	NA	NA	NA	NA	NA	NA
m64083_220905_080145/8520852/ccs	270.68	2.43333	0.625178	3.89222	9.93e-05	0.00572279	Myosin heavy chain, skeletal muscle (Fragments) OS=Oryctolagus cuniculus OX=9986 PE=1 SV=2	Myosin heavy chain, skeletal muscle, adult, partial [Struthio camelus australis]	Myosin heavy chain, skeletal muscle, adult (Fragment) OS=Struthio camelus australis OX=441894 GN=N308_14480 PE=3 SV=1	KOG0161	Myosin class II heavy chain	[Z]	Cytoskeleton
m64083_220905_080145/8520852/ccs	270.68	2.43333	0.625178	3.89222	9.93e-05	0.00572279	Myosin heavy chain, skeletal muscle (Fragments) OS=Oryctolagus cuniculus OX=9986 PE=1 SV=2	Myosin heavy chain, skeletal muscle, adult, partial [Struthio camelus australis]	Myosin heavy chain, skeletal muscle, adult (Fragment) OS=Struthio camelus australis OX=441894 GN=N308_14480 PE=3 SV=1	KOG0161	Myosin class II heavy chain	[Z]	Cytoskeleton
transcript/2701	27.0058	2.40531	0.516942	4.65297	3.27e-06	0.000405285	Protein quaking OS=Gallus gallus OX=9031 GN=QKI PE=2 SV=2	PREDICTED: protein quaking isoform X6 [Tinamus guttatus]	Protein quaking (Fragment) OS=Dryobates pubescens OX=118200 GN=N307_12351 PE=4 SV=1	KOG1588	RNA-binding protein Sam68 and related KH domain proteins	[A]	RNA processing and modification
transcript/2701	27.0058	2.40531	0.516942	4.65297	3.27e-06	0.000405285	Protein quaking OS=Gallus gallus OX=9031 GN=QKI PE=2 SV=2	PREDICTED: protein quaking isoform X6 [Tinamus guttatus]	Protein quaking (Fragment) OS=Dryobates pubescens OX=118200 GN=N307_12351 PE=4 SV=1	KOG1588	RNA-binding protein Sam68 and related KH domain proteins	[A]	RNA processing and modification
transcript/4048	357.483	2.40001	0.706521	3.39695	0.000681418	0.0218633		uncharacterized protein LOC110363534 [Columba livia]	uncharacterized protein LOC106722768 OS=Alligator sinensis OX=38654 GN=LOC106722768 PE=4 SV=1	NA	NA	NA	NA
m64083_220905_080145/12979024/ccs	463.847	2.34844	0.500372	4.69338	2.69e-06	0.000353125	Protein kinase C and casein kinase substrate in neurons protein 3 OS=Homo sapiens OX=9606 GN=PACSIN3 PE=1 SV=2	protein kinase C and casein kinase substrate in neurons protein 3 isoform X1 [Columba livia]	Protein kinase C and casein kinase substrate in neurons 3, transcript variant X2 OS=Columba livia OX=8932 GN=PACSIN3 PE=4 SV=1	KOG2856	Adaptor protein PACSIN	[Z]	Cytoskeleton
m64083_220905_080145/3473887/ccs	7404.58	2.34459	0.318738	7.35587	1.9e-13	1.79e-10	Myosin heavy chain, skeletal muscle (Fragments) OS=Oryctolagus cuniculus OX=9986 PE=1 SV=2	Myosin heavy chain, skeletal muscle, adult, partial [Struthio camelus australis]	Myosin heavy chain, skeletal muscle, adult (Fragment) OS=Struthio camelus australis OX=441894 GN=N308_14480 PE=3 SV=1	KOG0161	Myosin class II heavy chain	[Z]	Cytoskeleton
m64083_220905_080145/3473887/ccs	7404.58	2.34459	0.318738	7.35587	1.9e-13	1.79e-10	Myosin heavy chain, skeletal muscle (Fragments) OS=Oryctolagus cuniculus OX=9986 PE=1 SV=2	Myosin heavy chain, skeletal muscle, adult, partial [Struthio camelus australis]	Myosin heavy chain, skeletal muscle, adult (Fragment) OS=Struthio camelus australis OX=441894 GN=N308_14480 PE=3 SV=1	KOG0161	Myosin class II heavy chain	[Z]	Cytoskeleton
transcript/13119	48.8169	2.32708	0.663297	3.50835	0.000450894	0.0170859	Tryptophan 2,3-dioxygenase OS=Xenopus tropicalis OX=8364 GN=tdo2 PE=2 SV=1	tryptophan 2,3-dioxygenase isoform X1 [Columba livia]	Tryptophan 2,3-dioxygenase OS=Columba livia OX=8932 GN=TDO2 PE=3 SV=1	KOG3906	Tryptophan 2,3-dioxygenase	[E]	Amino acid transport and metabolism
transcript/1728	222.432	2.29257	0.731988	3.13198	0.0017363	0.0392586	Vesicle-fusing ATPase OS=Homo sapiens OX=9606 GN=NSF PE=1 SV=3	vesicle-fusing ATPase isoform X1 [Columba livia]	N-ethylmaleimide-sensitive factor, transcript variant X1 OS=Columba livia OX=8932 GN=NSF PE=4 SV=1	KOG0741	AAA+-type ATPase	[O]	Posttranslational modification, protein turnover, chaperones
transcript/1728	222.432	2.29257	0.731988	3.13198	0.0017363	0.0392586	Vesicle-fusing ATPase OS=Homo sapiens OX=9606 GN=NSF PE=1 SV=3	vesicle-fusing ATPase isoform X1 [Columba livia]	N-ethylmaleimide-sensitive factor, transcript variant X1 OS=Columba livia OX=8932 GN=NSF PE=4 SV=1	KOG0741	AAA+-type ATPase	[O]	Posttranslational modification, protein turnover, chaperones
transcript/1728	222.432	2.29257	0.731988	3.13198	0.0017363	0.0392586	Vesicle-fusing ATPase OS=Homo sapiens OX=9606 GN=NSF PE=1 SV=3	vesicle-fusing ATPase isoform X1 [Columba livia]	N-ethylmaleimide-sensitive factor, transcript variant X1 OS=Columba livia OX=8932 GN=NSF PE=4 SV=1	KOG0741	AAA+-type ATPase	[O]	Posttranslational modification, protein turnover, chaperones
transcript/1728	222.432	2.29257	0.731988	3.13198	0.0017363	0.0392586	Vesicle-fusing ATPase OS=Homo sapiens OX=9606 GN=NSF PE=1 SV=3	vesicle-fusing ATPase isoform X1 [Columba livia]	N-ethylmaleimide-sensitive factor, transcript variant X1 OS=Columba livia OX=8932 GN=NSF PE=4 SV=1	KOG0741	AAA+-type ATPase	[O]	Posttranslational modification, protein turnover, chaperones
transcript/11988	68.2416	2.28366	0.616572	3.7038	0.00021239	0.0100985	Calcium/calmodulin-dependent protein kinase type II subunit delta OS=Rattus norvegicus OX=10116 GN=Camk2d PE=1 SV=1	PREDICTED: calcium/calmodulin-dependent protein kinase type II subunit delta [Pygoscelis adeliae]	Calcium/calmodulin-dependent protein kinase II delta, transcript variant X6 OS=Columba livia OX=8932 GN=CAMK2D PE=4 SV=1	KOG0033	Ca2+/calmodulin-dependent protein kinase, EF-Hand protein superfamily	[T]	Signal transduction mechanisms
transcript/11988	68.2416	2.28366	0.616572	3.7038	0.00021239	0.0100985	Calcium/calmodulin-dependent protein kinase type II subunit delta OS=Rattus norvegicus OX=10116 GN=Camk2d PE=1 SV=1	PREDICTED: calcium/calmodulin-dependent protein kinase type II subunit delta [Pygoscelis adeliae]	Calcium/calmodulin-dependent protein kinase II delta, transcript variant X6 OS=Columba livia OX=8932 GN=CAMK2D PE=4 SV=1	KOG0033	Ca2+/calmodulin-dependent protein kinase, EF-Hand protein superfamily	[T]	Signal transduction mechanisms
transcript/14478	423.006	2.27911	0.460089	4.95363	7.28e-07	0.000134244	Interferon-induced 35 kDa protein OS=Homo sapiens OX=9606 GN=IFI35 PE=1 SV=5	interferon-induced 35 kDa protein [Columba livia]	Interferon-induced protein 35 OS=Columba livia OX=8932 GN=IFI35 PE=4 SV=1	NA	NA	NA	NA
transcript/14478	423.006	2.27911	0.460089	4.95363	7.28e-07	0.000134244	Interferon-induced 35 kDa protein OS=Homo sapiens OX=9606 GN=IFI35 PE=1 SV=5	interferon-induced 35 kDa protein [Columba livia]	Interferon-induced protein 35 OS=Columba livia OX=8932 GN=IFI35 PE=4 SV=1	NA	NA	NA	NA
m64083_220905_080145/3082315/ccs	1237.74	2.25909	0.246632	9.15974	5.2e-20	9.83e-17	Dihydrolipoyllysine-residue succinyltransferase component of 2-oxoglutarate dehydrogenase complex, mitochondrial OS=Sus scrofa OX=9823 GN=DLST PE=1 SV=1	dihydrolipoyllysine-residue succinyltransferase component of 2-oxoglutarate dehydrogenase complex, mitochondrial [Columba livia]	Dihydrolipoamide S-succinyltransferase (E2 component of 2-oxo-glutarate complex) OS=Columba livia OX=8932 GN=DLST PE=4 SV=1	KOG0559	Dihydrolipoamide succinyltransferase (2-oxoglutarate dehydrogenase, E2 subunit)	[C]	Energy production and conversion
transcript/25525	1776.84	2.25149	0.591135	3.80876	0.000139665	0.00737981	Fructose-bisphosphate aldolase A OS=Rattus norvegicus OX=10116 GN=Aldoa PE=1 SV=2	fructose-bisphosphate aldolase A [Octodon degus]	Fructose-bisphosphate aldolase OS=Otolemur garnettii OX=30611 PE=3 SV=1	KOG1557	Fructose-biphosphate aldolase	[G]	Carbohydrate transport and metabolism
transcript/22706	2660.17	2.18986	0.61469	3.56254	0.000367277	0.0148404	Triosephosphate isomerase OS=Gallus gallus OX=9031 GN=TPI1 PE=1 SV=2	triosephosphate isomerase [Patagioenas fasciata monilis]	Triosephosphate isomerase OS=Patagioenas fasciata monilis OX=372326 GN=TPI1 PE=3 SV=1	KOG1643	Triosephosphate isomerase	[G]	Carbohydrate transport and metabolism
transcript/4426	1148.45	2.18199	0.692665	3.15014	0.0016319	0.0379404	Sodium/potassium-transporting ATPase subunit alpha-2 OS=Gallus gallus OX=9031 GN=ATP1A2 PE=2 SV=1	PREDICTED: sodium/potassium-transporting ATPase subunit alpha-2 isoform X2 [Pseudopodoces humilis]	Sodium/potassium-transporting ATPase subunit alpha OS=Pelodiscus sinensis OX=13735 PE=3 SV=1	KOG0203	Na+/K+ ATPase, alpha subunit	[P]	Inorganic ion transport and metabolism
transcript/4426	1148.45	2.18199	0.692665	3.15014	0.0016319	0.0379404	Sodium/potassium-transporting ATPase subunit alpha-2 OS=Gallus gallus OX=9031 GN=ATP1A2 PE=2 SV=1	PREDICTED: sodium/potassium-transporting ATPase subunit alpha-2 isoform X2 [Pseudopodoces humilis]	Sodium/potassium-transporting ATPase subunit alpha OS=Pelodiscus sinensis OX=13735 PE=3 SV=1	KOG0203	Na+/K+ ATPase, alpha subunit	[P]	Inorganic ion transport and metabolism
transcript/17162	4652.69	2.12833	0.592404	3.5927	0.000327267	0.0137762	Protein-lysine methyltransferase METTL21C OS=Bos taurus OX=9913 GN=METTL21C PE=2 SV=1	protein-lysine methyltransferase METTL21C isoform X1 [Columba livia]	Protein-lysine methyltransferase METTL21C, transcript variant X1 OS=Columba livia OX=8932 GN=A306_00003105 PE=4 SV=1	KOG2793	Putative N2,N2-dimethylguanosine tRNA methyltransferase	[A]	RNA processing and modification
transcript/20473	1344.96	2.11819	0.432155	4.90147	9.51e-07	0.000161513	Hepatoma-derived growth factor OS=Rattus norvegicus OX=10116 GN=Hdgf PE=1 SV=2	PREDICTED: hepatoma-derived growth factor [Pseudopodoces humilis]	Hepatoma-derived growth factor OS=Lonchura striata domestica OX=299123 GN=HDGF PE=4 SV=1	KOG1904	Transcription coactivator	[K]	Transcription
transcript/22858	256.091	2.09353	0.466763	4.48521	7.28e-06	0.000753958	SAP domain-containing ribonucleoprotein OS=Homo sapiens OX=9606 GN=SARNP PE=1 SV=3	PREDICTED: SAP domain-containing ribonucleoprotein isoform X2 [Lepidothrix coronata]	Uncharacterized protein OS=Patagioenas fasciata monilis OX=372326 GN=AV530_011066 PE=4 SV=1	KOG4259	Putative nucleic acid-binding protein Hcc-1/proliferation associated cytokine-inducible protein, contains SAP domain	[D]	Cell cycle control, cell division, chromosome partitioning
transcript/6909	741.837	2.0438	0.587406	3.47937	0.000502593	0.0181703	ADP/ATP translocase 3 OS=Homo sapiens OX=9606 GN=SLC25A6 PE=1 SV=4	ADP/ATP translocase 3 [Gallus gallus]	Uncharacterized protein OS=Gallus gallus OX=9031 GN=SLC25A6 PE=2 SV=1	KOG0749	Mitochondrial ADP/ATP carrier proteins	[C]	Energy production and conversion
transcript/6909	741.837	2.0438	0.587406	3.47937	0.000502593	0.0181703	ADP/ATP translocase 3 OS=Homo sapiens OX=9606 GN=SLC25A6 PE=1 SV=4	ADP/ATP translocase 3 [Gallus gallus]	Uncharacterized protein OS=Gallus gallus OX=9031 GN=SLC25A6 PE=2 SV=1	KOG0749	Mitochondrial ADP/ATP carrier proteins	[C]	Energy production and conversion
transcript/6909	741.837	2.0438	0.587406	3.47937	0.000502593	0.0181703	ADP/ATP translocase 3 OS=Homo sapiens OX=9606 GN=SLC25A6 PE=1 SV=4	ADP/ATP translocase 3 [Gallus gallus]	Uncharacterized protein OS=Gallus gallus OX=9031 GN=SLC25A6 PE=2 SV=1	KOG0749	Mitochondrial ADP/ATP carrier proteins	[C]	Energy production and conversion
m64083_220905_080145/455/ccs	479.345	2.0284	0.673736	3.01067	0.00260669	0.0499269	Protein FAM13A OS=Mus musculus OX=10090 GN=Fam13a PE=1 SV=1	protein FAM13A isoform X3 [Columba livia]	Protein FAM13A isoform C OS=Patagioenas fasciata monilis OX=372326 GN=FAM13A PE=4 SV=1	NA	NA	NA	NA
transcript/2350	5166.21	2.00674	0.521559	3.84757	0.000119295	0.00649901	Peptidyl-prolyl cis-trans isomerase FKBP5 OS=Chlorocebus aethiops OX=9534 GN=FKBP5 PE=2 SV=1	peptidyl-prolyl cis-trans isomerase FKBP5 isoform X2 [Columba livia]	Peptidylprolyl isomerase OS=Columba livia OX=8932 GN=FKBP5 PE=4 SV=1	KOG0543	FKBP-type peptidyl-prolyl cis-trans isomerase	[O]	Posttranslational modification, protein turnover, chaperones
transcript/11094	8130.53	1.99093	0.33573	5.93016	3.03e-09	1.12e-06	Myotilin OS=Homo sapiens OX=9606 GN=MYOT PE=1 SV=2	myotilin isoform X1 [Columba livia]	Myotilin, transcript variant X1 OS=Columba livia OX=8932 GN=MYOT PE=4 SV=1	NA	NA	NA	NA
transcript/11094	8130.53	1.99093	0.33573	5.93016	3.03e-09	1.12e-06	Myotilin OS=Homo sapiens OX=9606 GN=MYOT PE=1 SV=2	myotilin isoform X1 [Columba livia]	Myotilin, transcript variant X1 OS=Columba livia OX=8932 GN=MYOT PE=4 SV=1	NA	NA	NA	NA
transcript/1850	8674.44	1.92239	0.526497	3.65128	0.000260932	0.0118187	Peptidyl-prolyl cis-trans isomerase FKBP5 OS=Homo sapiens OX=9606 GN=FKBP5 PE=1 SV=2	peptidyl-prolyl cis-trans isomerase FKBP5 isoform X5 [Columba livia]	Peptidylprolyl isomerase OS=Meleagris gallopavo OX=9103 GN=FKBP5 PE=4 SV=1	KOG0543	FKBP-type peptidyl-prolyl cis-trans isomerase	[O]	Posttranslational modification, protein turnover, chaperones
transcript/1850	8674.44	1.92239	0.526497	3.65128	0.000260932	0.0118187	Peptidyl-prolyl cis-trans isomerase FKBP5 OS=Homo sapiens OX=9606 GN=FKBP5 PE=1 SV=2	peptidyl-prolyl cis-trans isomerase FKBP5 isoform X5 [Columba livia]	Peptidylprolyl isomerase OS=Meleagris gallopavo OX=9103 GN=FKBP5 PE=4 SV=1	KOG0543	FKBP-type peptidyl-prolyl cis-trans isomerase	[O]	Posttranslational modification, protein turnover, chaperones
transcript/12035	21.2563	1.91223	0.47161	4.05468	5.02e-05	0.00341739	BTB/POZ domain-containing protein KCTD14 OS=Homo sapiens OX=9606 GN=KCTD14 PE=1 SV=2	BTB/POZ domain-containing protein KCTD14 [Columba livia]	Potassium channel tetramerization domain containing 14, transcript variant X1 OS=Columba livia OX=8932 GN=KCTD14 PE=4 SV=1	KOG2723	Uncharacterized conserved protein, contains BTB/POZ domain	[R]	General function prediction only
transcript/5690	628.672	1.90305	0.491247	3.87392	0.000107097	0.00606158	Copine-1 OS=Homo sapiens OX=9606 GN=CPNE1 PE=1 SV=1	copine-1 [Columba livia]	Copine-1 (Fragment) OS=Columba livia OX=8932 GN=A306_15976 PE=4 SV=1	KOG1327	Copine	[T]	Signal transduction mechanisms
transcript/5690	628.672	1.90305	0.491247	3.87392	0.000107097	0.00606158	Copine-1 OS=Homo sapiens OX=9606 GN=CPNE1 PE=1 SV=1	copine-1 [Columba livia]	Copine-1 (Fragment) OS=Columba livia OX=8932 GN=A306_15976 PE=4 SV=1	KOG1327	Copine	[T]	Signal transduction mechanisms
transcript/5690	628.672	1.90305	0.491247	3.87392	0.000107097	0.00606158	Copine-1 OS=Homo sapiens OX=9606 GN=CPNE1 PE=1 SV=1	copine-1 [Columba livia]	Copine-1 (Fragment) OS=Columba livia OX=8932 GN=A306_15976 PE=4 SV=1	KOG1327	Copine	[T]	Signal transduction mechanisms
transcript/6067	436.841	1.89581	0.403289	4.70087	2.59e-06	0.000343403	Phosphoserine aminotransferase OS=Mus musculus OX=10090 GN=Psat1 PE=1 SV=1	phosphoserine aminotransferase [Patagioenas fasciata monilis]	Phosphoserine aminotransferase OS=Patagioenas fasciata monilis OX=372326 GN=PSAT1 PE=3 SV=1	KOG2790	Phosphoserine aminotransferase	[E]	Amino acid transport and metabolism
transcript/19800	223.03	1.86345	0.555534	3.35433	0.000795568	0.0244687	Fructose-1,6-bisphosphatase 1 OS=Sus scrofa OX=9823 GN=FBP1 PE=1 SV=4	fructose-1,6-bisphosphatase 1 [Patagioenas fasciata monilis]	Fructose-1,6-bisphosphatase 1 OS=Patagioenas fasciata monilis OX=372326 GN=AV530_014131 PE=3 SV=1	KOG1458	Fructose-1,6-bisphosphatase	[G]	Carbohydrate transport and metabolism
m64083_220905_080145/1575130/ccs	1569.05	1.85103	0.437916	4.22692	2.37e-05	0.00194578	Myosin-1 OS=Bos taurus OX=9913 GN=MYH1 PE=2 SV=2	PREDICTED: myosin heavy chain, skeletal muscle, adult-like [Lepidothrix coronata]	Uncharacterized protein OS=Gallus gallus OX=9031 GN=MYH1C PE=3 SV=1	KOG0161	Myosin class II heavy chain	[Z]	Cytoskeleton
m64083_220905_080145/1575130/ccs	1569.05	1.85103	0.437916	4.22692	2.37e-05	0.00194578	Myosin-1 OS=Bos taurus OX=9913 GN=MYH1 PE=2 SV=2	PREDICTED: myosin heavy chain, skeletal muscle, adult-like [Lepidothrix coronata]	Uncharacterized protein OS=Gallus gallus OX=9031 GN=MYH1C PE=3 SV=1	KOG0161	Myosin class II heavy chain	[Z]	Cytoskeleton
m64083_220905_080145/1575130/ccs	1569.05	1.85103	0.437916	4.22692	2.37e-05	0.00194578	Myosin-1 OS=Bos taurus OX=9913 GN=MYH1 PE=2 SV=2	PREDICTED: myosin heavy chain, skeletal muscle, adult-like [Lepidothrix coronata]	Uncharacterized protein OS=Gallus gallus OX=9031 GN=MYH1C PE=3 SV=1	KOG0161	Myosin class II heavy chain	[Z]	Cytoskeleton
m64083_220905_080145/1575130/ccs	1569.05	1.85103	0.437916	4.22692	2.37e-05	0.00194578	Myosin-1 OS=Bos taurus OX=9913 GN=MYH1 PE=2 SV=2	PREDICTED: myosin heavy chain, skeletal muscle, adult-like [Lepidothrix coronata]	Uncharacterized protein OS=Gallus gallus OX=9031 GN=MYH1C PE=3 SV=1	KOG0161	Myosin class II heavy chain	[Z]	Cytoskeleton
m64083_220905_080145/7340745/ccs	216.409	1.84551	0.560594	3.29207	0.00099452	0.0283895	Transcription factor BTF3 OS=Homo sapiens OX=9606 GN=BTF3 PE=1 SV=1	transcription factor BTF3 [Patagioenas fasciata monilis]	Transcription factor BTF3 OS=Patagioenas fasciata monilis OX=372326 GN=BTF3 PE=3 SV=1	KOG2240	RNA polymerase II general transcription factor BTF3 and related proteins	[K]	Transcription
transcript/22532	76108.6	1.8414	0.53084	3.46884	0.000522707	0.0185426	Fructose-bisphosphate aldolase A OS=Rattus norvegicus OX=10116 GN=Aldoa PE=1 SV=2	LOW QUALITY PROTEIN: fructose-bisphosphate aldolase A [Otolemur garnettii]	Fructose-bisphosphate aldolase OS=Otolemur garnettii OX=30611 PE=3 SV=1	KOG1557	Fructose-biphosphate aldolase	[G]	Carbohydrate transport and metabolism
transcript/494	61.6809	1.84087	0.536386	3.43199	0.000599166	0.0200767				NA	NA	NA	NA
transcript/14591	330.395	1.83224	0.411793	4.44942	8.61e-06	0.000856042	PDZ and LIM domain protein 5 OS=Homo sapiens OX=9606 GN=PDLIM5 PE=1 SV=5	PREDICTED: PDZ and LIM domain protein 5 isoform X2 [Aptenodytes forsteri]	Uncharacterized protein OS=Gallus gallus OX=9031 GN=PDLIM5 PE=4 SV=1	KOG1703	Adaptor protein Enigma and related PDZ-LIM proteins	[Z]	Cytoskeleton
transcript/14591	330.395	1.83224	0.411793	4.44942	8.61e-06	0.000856042	PDZ and LIM domain protein 5 OS=Homo sapiens OX=9606 GN=PDLIM5 PE=1 SV=5	PREDICTED: PDZ and LIM domain protein 5 isoform X2 [Aptenodytes forsteri]	Uncharacterized protein OS=Gallus gallus OX=9031 GN=PDLIM5 PE=4 SV=1	KOG1703	Adaptor protein Enigma and related PDZ-LIM proteins	[Z]	Cytoskeleton
transcript/28756	841.617	1.80206	0.588648	3.06135	0.00220345	0.0453658	60S ribosomal protein L22-like 1 OS=Mus musculus OX=10090 GN=Rpl22l1 PE=1 SV=1	60S ribosomal protein L22-like 1, partial [Aptenodytes forsteri]	60S ribosomal protein L22-like 1 (Fragment) OS=Aptenodytes forsteri OX=9233 GN=AS27_03930 PE=4 SV=1	KOG3434	60S ribosomal protein L22	[J]	Translation, ribosomal structure and biogenesis
m64083_220905_080145/2687406/ccs	2798.3	1.71113	0.553456	3.09172	0.00199004	0.0424552	39S ribosomal protein L38, mitochondrial OS=Bos taurus OX=9913 GN=MRPL38 PE=1 SV=2	PREDICTED: 39S ribosomal protein L38, mitochondrial [Aquila chrysaetos canadensis]	Uncharacterized protein OS=Calypte anna OX=9244 GN=N300_04945 PE=4 SV=1	KOG3346	Phosphatidylethanolamine binding protein	[R]	General function prediction only
transcript/18357	3325.15	1.69954	0.280898	6.05038	1.45e-09	5.75e-07	26S proteasome non-ATPase regulatory subunit 4 OS=Homo sapiens OX=9606 GN=PSMD4 PE=1 SV=1	26S proteasome non-ATPase regulatory subunit 4 [Gallus gallus]	Uncharacterized protein OS=Gallus gallus OX=9031 GN=PSMD4 PE=4 SV=2	KOG2884	26S proteasome regulatory complex, subunit RPN10/PSMD4	[O]	Posttranslational modification, protein turnover, chaperones
transcript/18357	3325.15	1.69954	0.280898	6.05038	1.45e-09	5.75e-07	26S proteasome non-ATPase regulatory subunit 4 OS=Homo sapiens OX=9606 GN=PSMD4 PE=1 SV=1	26S proteasome non-ATPase regulatory subunit 4 [Gallus gallus]	Uncharacterized protein OS=Gallus gallus OX=9031 GN=PSMD4 PE=4 SV=2	KOG2884	26S proteasome regulatory complex, subunit RPN10/PSMD4	[O]	Posttranslational modification, protein turnover, chaperones
transcript/18357	3325.15	1.69954	0.280898	6.05038	1.45e-09	5.75e-07	26S proteasome non-ATPase regulatory subunit 4 OS=Homo sapiens OX=9606 GN=PSMD4 PE=1 SV=1	26S proteasome non-ATPase regulatory subunit 4 [Gallus gallus]	Uncharacterized protein OS=Gallus gallus OX=9031 GN=PSMD4 PE=4 SV=2	KOG2884	26S proteasome regulatory complex, subunit RPN10/PSMD4	[O]	Posttranslational modification, protein turnover, chaperones
transcript/10799	233.508	1.69767	0.250716	6.77131	1.28e-11	8.04e-09	G-protein coupled receptor family C group 5 member C OS=Rattus norvegicus OX=10116 GN=Gprc5c PE=1 SV=2	G-protein coupled receptor family C group 5 member C isoform X2 [Columba livia]	G-protein coupled receptor family C group 5 member C OS=Patagioenas fasciata monilis OX=372326 GN=GPRC5C PE=4 SV=1	NA	NA	NA	NA
m64083_220905_080145/7210342/ccs	50.4245	1.66781	0.510956	3.26409	0.00109815	0.0299553	tRNA (cytosine(38)-C(5))-methyltransferase OS=Homo sapiens OX=9606 GN=TRDMT1 PE=1 SV=1	tRNA aspartic acid methyltransferase 1, partial [Columba livia]	tRNA (Cytosine-5-)-methyltransferase (Fragment) OS=Columba livia OX=8932 GN=TRDMT1 PE=3 SV=1	KOG0919	C-5 cytosine-specific DNA methylase	[K]	Transcription
transcript/20301	614.658	1.62638	0.487098	3.33892	0.000841037	0.025268				NA	NA	NA	NA
transcript/747	58.8336	1.62638	0.474095	3.4305	0.000602477	0.0200985	Synaptic vesicle membrane protein VAT-1 homolog-like OS=Homo sapiens OX=9606 GN=VAT1L PE=1 SV=2	PREDICTED: synaptic vesicle membrane protein VAT-1 homolog-like [Haliaeetus leucocephalus]	Uncharacterized protein OS=Anas platyrhynchos OX=8839 GN=VAT1L PE=4 SV=1	KOG1198	Zinc-binding oxidoreductase	[R]	General function prediction only
transcript/747	58.8336	1.62638	0.474095	3.4305	0.000602477	0.0200985	Synaptic vesicle membrane protein VAT-1 homolog-like OS=Homo sapiens OX=9606 GN=VAT1L PE=1 SV=2	PREDICTED: synaptic vesicle membrane protein VAT-1 homolog-like [Haliaeetus leucocephalus]	Uncharacterized protein OS=Anas platyrhynchos OX=8839 GN=VAT1L PE=4 SV=1	KOG1198	Zinc-binding oxidoreductase	[R]	General function prediction only
m64083_220905_080145/1967322/ccs	465.843	1.62563	0.355775	4.56926	4.89e-06	0.000556141	Fructose-bisphosphate aldolase A OS=Rattus norvegicus OX=10116 GN=Aldoa PE=1 SV=2	PREDICTED: fructose-bisphosphate aldolase A-like [Haliaeetus leucocephalus]	Fructose-bisphosphate aldolase A OS=Lonchura striata domestica OX=299123 GN=ALDOA PE=4 SV=1	KOG1557	Fructose-biphosphate aldolase	[G]	Carbohydrate transport and metabolism
transcript/13938	720.658	1.5911	0.326435	4.87417	1.09e-06	0.000179485	Aflatoxin B1 aldehyde reductase member 2 OS=Mus musculus OX=10090 GN=Akr7a2 PE=1 SV=3	aflatoxin B1 aldehyde reductase member 2 [Patagioenas fasciata monilis]	Aflatoxin B1 aldehyde reductase member 2 OS=Patagioenas fasciata monilis OX=372326 GN=AKR7A2 PE=4 SV=1	NA	NA	NA	NA
transcript/29838	260.431	1.58368	0.330973	4.78492	1.71e-06	0.000253398				NA	NA	NA	NA
transcript/9189	7430.03	1.57659	0.463206	3.40365	0.000664919	0.0214354	Myotilin OS=Homo sapiens OX=9606 GN=MYOT PE=1 SV=2	myotilin isoform X1 [Columba livia]	Myotilin, transcript variant X1 OS=Columba livia OX=8932 GN=MYOT PE=4 SV=1	NA	NA	NA	NA
transcript/9189	7430.03	1.57659	0.463206	3.40365	0.000664919	0.0214354	Myotilin OS=Homo sapiens OX=9606 GN=MYOT PE=1 SV=2	myotilin isoform X1 [Columba livia]	Myotilin, transcript variant X1 OS=Columba livia OX=8932 GN=MYOT PE=4 SV=1	NA	NA	NA	NA
transcript/22328	91.8365	1.56645	0.401792	3.89865	9.67e-05	0.00567833	Uncharacterized protein C5orf34 OS=Homo sapiens OX=9606 GN=C5orf34 PE=2 SV=2	hypothetical protein AV530_015521 [Patagioenas fasciata monilis]	Uncharacterized protein OS=Patagioenas fasciata monilis OX=372326 GN=AV530_015521 PE=4 SV=1	NA	NA	NA	NA
transcript/18425	115.971	1.55676	0.36331	4.28493	1.83e-05	0.00161542	Growth factor receptor-bound protein 10 OS=Homo sapiens OX=9606 GN=GRB10 PE=1 SV=2	growth factor receptor-bound protein 10 isoform X1 [Columba livia]	Growth factor receptor-bound protein 10 OS=Columba livia OX=8932 GN=GRB10 PE=4 SV=1	KOG3751	Growth factor receptor-bound proteins (GRB7, GRB10, GRB14)	[T]	Signal transduction mechanisms
m64083_220905_080145/12059973/ccs.1	480.515	1.55385	0.396209	3.9218	8.79e-05	0.00538433	Cyclin-H OS=Bos taurus OX=9913 GN=CCNH PE=2 SV=1	cyclin-H [Columba livia]	Cyclin H, transcript variant X3 OS=Columba livia OX=8932 GN=CCNH PE=3 SV=1	KOG2496	Cdk activating kinase (CAK)/RNA polymerase II transcription initiation/nucleotide excision repair factor TFIIH/TFIIK, cyclin H subunit	[L]	Replication, recombination and repair
m64083_220905_080145/2754037/ccs	635.394	1.55174	0.418447	3.70834	0.000208623	0.0100086	Acylphosphatase-2 OS=Anas platyrhynchos OX=8839 GN=ACYP2 PE=1 SV=2	acylphosphatase-2 isoform X1 [Columba livia]	Acylphosphatase-2 OS=Patagioenas fasciata monilis OX=372326 GN=ACYP2 PE=3 SV=1	KOG3360	Acylphosphatase	[C]	Energy production and conversion
m64083_220905_080145/7801023/ccs	1408.17	1.51636	0.471721	3.21453	0.00130656	0.0328532	Myosin heavy chain, skeletal muscle, adult OS=Gallus gallus OX=9031 PE=1 SV=4	PREDICTED: myosin-8-like [Aquila chrysaetos canadensis]	myosin-8 OS=Leptonychotes weddellii OX=9713 GN=MYH8 PE=3 SV=1	KOG0161	Myosin class II heavy chain	[Z]	Cytoskeleton
m64083_220905_080145/7801023/ccs	1408.17	1.51636	0.471721	3.21453	0.00130656	0.0328532	Myosin heavy chain, skeletal muscle, adult OS=Gallus gallus OX=9031 PE=1 SV=4	PREDICTED: myosin-8-like [Aquila chrysaetos canadensis]	myosin-8 OS=Leptonychotes weddellii OX=9713 GN=MYH8 PE=3 SV=1	KOG0161	Myosin class II heavy chain	[Z]	Cytoskeleton
m64083_220905_080145/7801023/ccs	1408.17	1.51636	0.471721	3.21453	0.00130656	0.0328532	Myosin heavy chain, skeletal muscle, adult OS=Gallus gallus OX=9031 PE=1 SV=4	PREDICTED: myosin-8-like [Aquila chrysaetos canadensis]	myosin-8 OS=Leptonychotes weddellii OX=9713 GN=MYH8 PE=3 SV=1	KOG0161	Myosin class II heavy chain	[Z]	Cytoskeleton
transcript/17560	7842.14	1.4981	0.424268	3.53102	0.000413956	0.0160815	MICOS complex subunit Mic19 OS=Mus musculus OX=10090 GN=Chchd3 PE=1 SV=1	MICOS complex subunit MIC19 isoform X2 [Numida meleagris]	MICOS complex subunit OS=Gallus gallus OX=9031 GN=CHCHD3 PE=3 SV=1	KOG4083	Head-elevated expression protein	[K]	Transcription
m64083_220905_080145/14419687/ccs	598.546	1.48884	0.482581	3.08516	0.00203442	0.0429713	F-box only protein 32 OS=Sus scrofa OX=9823 GN=FBXO32 PE=2 SV=1	F-box only protein 32 [Gallus gallus]	F-box only protein 32 (Fragment) OS=Anas platyrhynchos OX=8839 GN=FBXO32 PE=4 SV=1	KOG3926	F-box proteins	[E]	Amino acid transport and metabolism
m64083_220905_080145/4261047/ccs	7583.84	1.43653	0.310722	4.6232	3.78e-06	0.000459676	Fructose-bisphosphate aldolase A OS=Rattus norvegicus OX=10116 GN=Aldoa PE=1 SV=2	PREDICTED: fructose-bisphosphate aldolase A-like [Haliaeetus leucocephalus]	Fructose-bisphosphate aldolase OS=Alligator mississippiensis OX=8496 GN=Y1Q_0016059 PE=3 SV=1	KOG1557	Fructose-biphosphate aldolase	[G]	Carbohydrate transport and metabolism
transcript/15930	50.4297	1.4351	0.380521	3.77142	0.000162323	0.00820411	Transitional endoplasmic reticulum ATPase OS=Xenopus tropicalis OX=8364 GN=vcp PE=2 SV=1	transitional endoplasmic reticulum ATPase [Gallus gallus]	Uncharacterized protein OS=Gallus gallus OX=9031 GN=TERAL1 PE=3 SV=1	KOG0730	AAA+-type ATPase	[O]	Posttranslational modification, protein turnover, chaperones
transcript/15930	50.4297	1.4351	0.380521	3.77142	0.000162323	0.00820411	Transitional endoplasmic reticulum ATPase OS=Xenopus tropicalis OX=8364 GN=vcp PE=2 SV=1	transitional endoplasmic reticulum ATPase [Gallus gallus]	Uncharacterized protein OS=Gallus gallus OX=9031 GN=TERAL1 PE=3 SV=1	KOG0730	AAA+-type ATPase	[O]	Posttranslational modification, protein turnover, chaperones
transcript/15930	50.4297	1.4351	0.380521	3.77142	0.000162323	0.00820411	Transitional endoplasmic reticulum ATPase OS=Xenopus tropicalis OX=8364 GN=vcp PE=2 SV=1	transitional endoplasmic reticulum ATPase [Gallus gallus]	Uncharacterized protein OS=Gallus gallus OX=9031 GN=TERAL1 PE=3 SV=1	KOG0730	AAA+-type ATPase	[O]	Posttranslational modification, protein turnover, chaperones
m64083_220905_080145/11995478/ccs	219.073	1.43345	0.380267	3.76958	0.000163522	0.00823716	Nucleolar protein 11 OS=Gallus gallus OX=9031 GN=NOL11 PE=2 SV=1	nucleolar protein 11 [Patagioenas fasciata monilis]	Nucleolar protein 11 OS=Patagioenas fasciata monilis OX=372326 GN=NOL11 PE=4 SV=1	NA	NA	NA	NA
m64083_220905_080145/9636321/ccs	776.297	1.4152	0.331185	4.27312	1.93e-05	0.00166456				NA	NA	NA	NA
m64083_220905_080145/11078165/ccs	3900.95	1.40532	0.300247	4.68056	2.86e-06	0.000369532	Transcription elongation factor A protein 3 OS=Bos taurus OX=9913 GN=TCEA3 PE=2 SV=1	transcription elongation factor A protein 3 isoform X1 [Columba livia]	Transcription elongation factor A (SII), 3 OS=Columba livia OX=8932 GN=TCEA3 PE=4 SV=1	KOG1105	Transcription elongation factor TFIIS/Cofactor of enhancer-binding protein Sp1	[K]	Transcription
m64083_220905_080145/11078165/ccs	3900.95	1.40532	0.300247	4.68056	2.86e-06	0.000369532	Transcription elongation factor A protein 3 OS=Bos taurus OX=9913 GN=TCEA3 PE=2 SV=1	transcription elongation factor A protein 3 isoform X1 [Columba livia]	Transcription elongation factor A (SII), 3 OS=Columba livia OX=8932 GN=TCEA3 PE=4 SV=1	KOG1105	Transcription elongation factor TFIIS/Cofactor of enhancer-binding protein Sp1	[K]	Transcription
m64083_220905_080145/11078165/ccs	3900.95	1.40532	0.300247	4.68056	2.86e-06	0.000369532	Transcription elongation factor A protein 3 OS=Bos taurus OX=9913 GN=TCEA3 PE=2 SV=1	transcription elongation factor A protein 3 isoform X1 [Columba livia]	Transcription elongation factor A (SII), 3 OS=Columba livia OX=8932 GN=TCEA3 PE=4 SV=1	KOG1105	Transcription elongation factor TFIIS/Cofactor of enhancer-binding protein Sp1	[K]	Transcription
m64083_220905_080145/4194499/ccs	21.1943	1.39015	0.382793	3.6316	0.000281673	0.0124828		hypothetical protein N332_10968, partial [Mesitornis unicolor]	Uncharacterized protein (Fragment) OS=Mesitornis unicolor OX=54374 GN=N332_10968 PE=4 SV=1	NA	NA	NA	NA
transcript/3793	2185.79	1.3607	0.378905	3.59115	0.000329227	0.0138202	Signal transducer and activator of transcription 5B OS=Homo sapiens OX=9606 GN=STAT5B PE=1 SV=2	signal transducer and activator of transcription 5B [Patagioenas fasciata monilis]	Signal transducer and activator of transcription OS=Patagioenas fasciata monilis OX=372326 GN=AV530_001374 PE=3 SV=1	KOG3667	STAT protein	[T]	Signal transduction mechanisms
transcript/3793	2185.79	1.3607	0.378905	3.59115	0.000329227	0.0138202	Signal transducer and activator of transcription 5B OS=Homo sapiens OX=9606 GN=STAT5B PE=1 SV=2	signal transducer and activator of transcription 5B [Patagioenas fasciata monilis]	Signal transducer and activator of transcription OS=Patagioenas fasciata monilis OX=372326 GN=AV530_001374 PE=3 SV=1	KOG3667	STAT protein	[T]	Signal transduction mechanisms
transcript/3793	2185.79	1.3607	0.378905	3.59115	0.000329227	0.0138202	Signal transducer and activator of transcription 5B OS=Homo sapiens OX=9606 GN=STAT5B PE=1 SV=2	signal transducer and activator of transcription 5B [Patagioenas fasciata monilis]	Signal transducer and activator of transcription OS=Patagioenas fasciata monilis OX=372326 GN=AV530_001374 PE=3 SV=1	KOG3667	STAT protein	[T]	Signal transduction mechanisms
transcript/3793	2185.79	1.3607	0.378905	3.59115	0.000329227	0.0138202	Signal transducer and activator of transcription 5B OS=Homo sapiens OX=9606 GN=STAT5B PE=1 SV=2	signal transducer and activator of transcription 5B [Patagioenas fasciata monilis]	Signal transducer and activator of transcription OS=Patagioenas fasciata monilis OX=372326 GN=AV530_001374 PE=3 SV=1	KOG3667	STAT protein	[T]	Signal transduction mechanisms
transcript/5230	58.6515	1.35753	0.442153	3.07026	0.00213874	0.0445801	Cytoplasmic dynein 1 intermediate chain 1 OS=Homo sapiens OX=9606 GN=DYNC1I1 PE=1 SV=2	cytoplasmic dynein 1 intermediate chain 1 isoform A [Patagioenas fasciata monilis]	Cytoplasmic dynein 1 intermediate chain 1 isoform A OS=Patagioenas fasciata monilis OX=372326 GN=DYNC1I1 PE=4 SV=1	KOG1587	Cytoplasmic dynein intermediate chain	[Z]	Cytoskeleton
transcript/5230	58.6515	1.35753	0.442153	3.07026	0.00213874	0.0445801	Cytoplasmic dynein 1 intermediate chain 1 OS=Homo sapiens OX=9606 GN=DYNC1I1 PE=1 SV=2	cytoplasmic dynein 1 intermediate chain 1 isoform A [Patagioenas fasciata monilis]	Cytoplasmic dynein 1 intermediate chain 1 isoform A OS=Patagioenas fasciata monilis OX=372326 GN=DYNC1I1 PE=4 SV=1	KOG1587	Cytoplasmic dynein intermediate chain	[Z]	Cytoskeleton
transcript/7828	355.327	1.35383	0.42028	3.22126	0.0012763	0.0326907	Histone deacetylase 3 OS=Gallus gallus OX=9031 GN=HDAC3 PE=2 SV=1	histone deacetylase 3 [Columba livia]	Histone deacetylase OS=Columba livia OX=8932 GN=HDAC3 PE=3 SV=1	KOG1342	Histone deacetylase complex, catalytic component RPD3	[B]	Chromatin structure and dynamics
transcript/2133	459.051	1.35376	0.395214	3.4254	0.000613899	0.020256				NA	NA	NA	NA
transcript/14072	23790.9	1.35066	0.395059	3.41888	0.000628802	0.0206575	Sequestosome-1 OS=Mus musculus OX=10090 GN=Sqstm1 PE=1 SV=1	sequestosome-1 [Patagioenas fasciata monilis]	Sequestosome-1 OS=Patagioenas fasciata monilis OX=372326 GN=SQSTM1 PE=4 SV=1	NA	NA	NA	NA
transcript/14072	23790.9	1.35066	0.395059	3.41888	0.000628802	0.0206575	Sequestosome-1 OS=Mus musculus OX=10090 GN=Sqstm1 PE=1 SV=1	sequestosome-1 [Patagioenas fasciata monilis]	Sequestosome-1 OS=Patagioenas fasciata monilis OX=372326 GN=SQSTM1 PE=4 SV=1	NA	NA	NA	NA
transcript/14072	23790.9	1.35066	0.395059	3.41888	0.000628802	0.0206575	Sequestosome-1 OS=Mus musculus OX=10090 GN=Sqstm1 PE=1 SV=1	sequestosome-1 [Patagioenas fasciata monilis]	Sequestosome-1 OS=Patagioenas fasciata monilis OX=372326 GN=SQSTM1 PE=4 SV=1	NA	NA	NA	NA
m64083_220905_080145/723507/ccs	32.0532	1.34953	0.311444	4.33314	1.47e-05	0.0013463	Anosmin-1 OS=Gallus gallus OX=9031 GN=ANOS1 PE=2 SV=2	anosmin-1 [Patagioenas fasciata monilis]	Anosmin-1 OS=Patagioenas fasciata monilis OX=372326 GN=ANOS1 PE=4 SV=1	KOG4802	Adhesion-type protein	[W]	Extracellular structures
m64083_220905_080145/723507/ccs	32.0532	1.34953	0.311444	4.33314	1.47e-05	0.0013463	Anosmin-1 OS=Gallus gallus OX=9031 GN=ANOS1 PE=2 SV=2	anosmin-1 [Patagioenas fasciata monilis]	Anosmin-1 OS=Patagioenas fasciata monilis OX=372326 GN=ANOS1 PE=4 SV=1	KOG4802	Adhesion-type protein	[W]	Extracellular structures
m64083_220905_080145/723507/ccs	32.0532	1.34953	0.311444	4.33314	1.47e-05	0.0013463	Anosmin-1 OS=Gallus gallus OX=9031 GN=ANOS1 PE=2 SV=2	anosmin-1 [Patagioenas fasciata monilis]	Anosmin-1 OS=Patagioenas fasciata monilis OX=372326 GN=ANOS1 PE=4 SV=1	KOG4802	Adhesion-type protein	[W]	Extracellular structures
m64083_220905_080145/723507/ccs	32.0532	1.34953	0.311444	4.33314	1.47e-05	0.0013463	Anosmin-1 OS=Gallus gallus OX=9031 GN=ANOS1 PE=2 SV=2	anosmin-1 [Patagioenas fasciata monilis]	Anosmin-1 OS=Patagioenas fasciata monilis OX=372326 GN=ANOS1 PE=4 SV=1	KOG4802	Adhesion-type protein	[W]	Extracellular structures
transcript/1523	285.161	1.34632	0.432025	3.11631	0.00183131	0.0406982	AP-1 complex subunit beta-1 OS=Mus musculus OX=10090 GN=Ap1b1 PE=1 SV=2	PREDICTED: AP-1 complex subunit beta-1 isoform X2 [Aquila chrysaetos canadensis]	AP complex subunit beta OS=Patagioenas fasciata monilis OX=372326 GN=AP1B1 PE=3 SV=1	KOG1061	Vesicle coat complex AP-1/AP-2/AP-4, beta subunit	[U]	Intracellular trafficking, secretion, and vesicular transport
transcript/1523	285.161	1.34632	0.432025	3.11631	0.00183131	0.0406982	AP-1 complex subunit beta-1 OS=Mus musculus OX=10090 GN=Ap1b1 PE=1 SV=2	PREDICTED: AP-1 complex subunit beta-1 isoform X2 [Aquila chrysaetos canadensis]	AP complex subunit beta OS=Patagioenas fasciata monilis OX=372326 GN=AP1B1 PE=3 SV=1	KOG1061	Vesicle coat complex AP-1/AP-2/AP-4, beta subunit	[U]	Intracellular trafficking, secretion, and vesicular transport
transcript/1523	285.161	1.34632	0.432025	3.11631	0.00183131	0.0406982	AP-1 complex subunit beta-1 OS=Mus musculus OX=10090 GN=Ap1b1 PE=1 SV=2	PREDICTED: AP-1 complex subunit beta-1 isoform X2 [Aquila chrysaetos canadensis]	AP complex subunit beta OS=Patagioenas fasciata monilis OX=372326 GN=AP1B1 PE=3 SV=1	KOG1061	Vesicle coat complex AP-1/AP-2/AP-4, beta subunit	[U]	Intracellular trafficking, secretion, and vesicular transport
transcript/26903	439.38	1.3452	0.366001	3.67539	0.000237483	0.0110767				NA	NA	NA	NA
m64083_220905_080145/655748/ccs	193.601	1.32345	0.383923	3.44718	0.000566467	0.0194114	Trifunctional enzyme subunit beta, mitochondrial OS=Bos taurus OX=9913 GN=HADHB PE=2 SV=1	LOW QUALITY PROTEIN: trifunctional enzyme subunit beta, mitochondrial [Columba livia]	Trifunctional enzyme subunit beta, mitochondrial OS=Columba livia OX=8932 GN=A306_01957 PE=3 SV=1	KOG1392	Acetyl-CoA acetyltransferase	[I]	Lipid transport and metabolism
m64083_220905_080145/655748/ccs	193.601	1.32345	0.383923	3.44718	0.000566467	0.0194114	Trifunctional enzyme subunit beta, mitochondrial OS=Bos taurus OX=9913 GN=HADHB PE=2 SV=1	LOW QUALITY PROTEIN: trifunctional enzyme subunit beta, mitochondrial [Columba livia]	Trifunctional enzyme subunit beta, mitochondrial OS=Columba livia OX=8932 GN=A306_01957 PE=3 SV=1	KOG1392	Acetyl-CoA acetyltransferase	[I]	Lipid transport and metabolism
transcript/12594	33.0356	1.32264	0.404999	3.26578	0.00109161	0.0299206				NA	NA	NA	NA
transcript/6871	3202.27	1.29738	0.408983	3.17222	0.00151279	0.0362303	Serine/threonine-protein kinase PLK2 OS=Rattus norvegicus OX=10116 GN=Plk2 PE=1 SV=1	serine/threonine-protein kinase PLK2 [Numida meleagris]	Serine/threonine-protein kinase PLK OS=Callipepla squamata OX=9009 GN=ASZ78_007568 PE=3 SV=1	KOG0575	Polo-like serine/threonine protein kinase	[D]	Cell cycle control, cell division, chromosome partitioning
transcript/6871	3202.27	1.29738	0.408983	3.17222	0.00151279	0.0362303	Serine/threonine-protein kinase PLK2 OS=Rattus norvegicus OX=10116 GN=Plk2 PE=1 SV=1	serine/threonine-protein kinase PLK2 [Numida meleagris]	Serine/threonine-protein kinase PLK OS=Callipepla squamata OX=9009 GN=ASZ78_007568 PE=3 SV=1	KOG0575	Polo-like serine/threonine protein kinase	[D]	Cell cycle control, cell division, chromosome partitioning
transcript/6871	3202.27	1.29738	0.408983	3.17222	0.00151279	0.0362303	Serine/threonine-protein kinase PLK2 OS=Rattus norvegicus OX=10116 GN=Plk2 PE=1 SV=1	serine/threonine-protein kinase PLK2 [Numida meleagris]	Serine/threonine-protein kinase PLK OS=Callipepla squamata OX=9009 GN=ASZ78_007568 PE=3 SV=1	KOG0575	Polo-like serine/threonine protein kinase	[D]	Cell cycle control, cell division, chromosome partitioning
transcript/9521	4247.98	1.29315	0.365754	3.53557	0.000406892	0.0158478	Kelch-like ECH-associated protein 1 OS=Sus scrofa OX=9823 GN=KEAP1 PE=3 SV=1	interleukin enhancer-binding factor 3 isoform A [Patagioenas fasciata monilis]	Interleukin enhancer-binding factor 3 isoform C OS=Patagioenas fasciata monilis OX=372326 GN=ILF3 PE=4 SV=1	KOG4441	Proteins containing BTB/POZ and Kelch domains, involved in regulatory/signal transduction processes	[R]	General function prediction only
transcript/9521	4247.98	1.29315	0.365754	3.53557	0.000406892	0.0158478	Kelch-like ECH-associated protein 1 OS=Sus scrofa OX=9823 GN=KEAP1 PE=3 SV=1	interleukin enhancer-binding factor 3 isoform A [Patagioenas fasciata monilis]	Interleukin enhancer-binding factor 3 isoform C OS=Patagioenas fasciata monilis OX=372326 GN=ILF3 PE=4 SV=1	KOG4441	Proteins containing BTB/POZ and Kelch domains, involved in regulatory/signal transduction processes	[R]	General function prediction only
transcript/9521	4247.98	1.29315	0.365754	3.53557	0.000406892	0.0158478	Kelch-like ECH-associated protein 1 OS=Sus scrofa OX=9823 GN=KEAP1 PE=3 SV=1	interleukin enhancer-binding factor 3 isoform A [Patagioenas fasciata monilis]	Interleukin enhancer-binding factor 3 isoform C OS=Patagioenas fasciata monilis OX=372326 GN=ILF3 PE=4 SV=1	KOG4441	Proteins containing BTB/POZ and Kelch domains, involved in regulatory/signal transduction processes	[R]	General function prediction only
transcript/9521	4247.98	1.29315	0.365754	3.53557	0.000406892	0.0158478	Kelch-like ECH-associated protein 1 OS=Sus scrofa OX=9823 GN=KEAP1 PE=3 SV=1	interleukin enhancer-binding factor 3 isoform A [Patagioenas fasciata monilis]	Interleukin enhancer-binding factor 3 isoform C OS=Patagioenas fasciata monilis OX=372326 GN=ILF3 PE=4 SV=1	KOG4441	Proteins containing BTB/POZ and Kelch domains, involved in regulatory/signal transduction processes	[R]	General function prediction only
transcript/9521	4247.98	1.29315	0.365754	3.53557	0.000406892	0.0158478	Kelch-like ECH-associated protein 1 OS=Sus scrofa OX=9823 GN=KEAP1 PE=3 SV=1	interleukin enhancer-binding factor 3 isoform A [Patagioenas fasciata monilis]	Interleukin enhancer-binding factor 3 isoform C OS=Patagioenas fasciata monilis OX=372326 GN=ILF3 PE=4 SV=1	KOG4441	Proteins containing BTB/POZ and Kelch domains, involved in regulatory/signal transduction processes	[R]	General function prediction only
transcript/9521	4247.98	1.29315	0.365754	3.53557	0.000406892	0.0158478	Kelch-like ECH-associated protein 1 OS=Sus scrofa OX=9823 GN=KEAP1 PE=3 SV=1	interleukin enhancer-binding factor 3 isoform A [Patagioenas fasciata monilis]	Interleukin enhancer-binding factor 3 isoform C OS=Patagioenas fasciata monilis OX=372326 GN=ILF3 PE=4 SV=1	KOG4441	Proteins containing BTB/POZ and Kelch domains, involved in regulatory/signal transduction processes	[R]	General function prediction only
transcript/9521	4247.98	1.29315	0.365754	3.53557	0.000406892	0.0158478	Kelch-like ECH-associated protein 1 OS=Sus scrofa OX=9823 GN=KEAP1 PE=3 SV=1	interleukin enhancer-binding factor 3 isoform A [Patagioenas fasciata monilis]	Interleukin enhancer-binding factor 3 isoform C OS=Patagioenas fasciata monilis OX=372326 GN=ILF3 PE=4 SV=1	KOG4441	Proteins containing BTB/POZ and Kelch domains, involved in regulatory/signal transduction processes	[R]	General function prediction only
transcript/12711	72.1081	1.29234	0.349559	3.69705	0.000218123	0.0102688	Protein YAE1 homolog OS=Homo sapiens OX=9606 GN=YAE1 PE=1 SV=1	yae1 domain-containing protein 1 [Columba livia]	Yae1 domain containing 1 OS=Columba livia OX=8932 GN=YAE1D1 PE=4 SV=1	KOG4774	Uncharacterized conserved protein	[S]	Function unknown
transcript/12068	333.544	1.28881	0.290108	4.4425	8.89e-06	0.000872552	T-complex protein 1 subunit theta OS=Gallus gallus OX=9031 GN=CCT8 PE=1 SV=3	T-complex protein 1 subunit theta isoform X1 [Columba livia]	Chaperonin containing TCP1, subunit 8 (Theta), transcript variant X1 OS=Columba livia OX=8932 GN=CCT8 PE=3 SV=1	KOG0362	Chaperonin complex component, TCP-1 theta subunit (CCT8)	[O]	Posttranslational modification, protein turnover, chaperones
transcript/22855	724.271	1.28813	0.392093	3.28527	0.00101884	0.0287252	60S acidic ribosomal protein P2 OS=Homo sapiens OX=9606 GN=RPLP2 PE=1 SV=1	ribosomal protein, large, P2, partial [Columba livia]	Ribosomal protein, large, P2 (Fragment) OS=Columba livia OX=8932 GN=RPLP2 PE=3 SV=1	KOG3449	60S acidic ribosomal protein P2	[J]	Translation, ribosomal structure and biogenesis
transcript/20559	2088.91	1.28299	0.394879	3.24907	0.00115784	0.030751	Phospholipid phosphatase 1 OS=Cavia porcellus OX=10141 GN=PLPP1 PE=2 SV=1	Lipid phosphate phosphohydrolase 1, partial [Aptenodytes forsteri]	Lipid phosphate phosphohydrolase 1 (Fragment) OS=Aptenodytes forsteri OX=9233 GN=AS27_15522 PE=4 SV=1	KOG3030	Lipid phosphate phosphatase and related enzymes of the PAP2 family	[I]	Lipid transport and metabolism
m64083_220905_080145/1245624/ccs	134.598	1.28048	0.40618	3.15249	0.00161885	0.0378115	NA	NA	NA	NA	NA	NA	NA
transcript/32931	129.997	1.27571	0.411051	3.10354	0.0019122	0.0414	60S ribosomal protein L27a OS=Homo sapiens OX=9606 GN=RPL27A PE=1 SV=2	60S ribosomal protein L27a [Columba livia]	Uncharacterized protein OS=Bambusicola thoracicus OX=9083 GN=CIB84_005962 PE=3 SV=1	KOG1742	60s ribosomal protein L15/L27	[J]	Translation, ribosomal structure and biogenesis
transcript/11296	1466.08	1.26892	0.394963	3.21276	0.00131465	0.0328924	Inosine-5&apos;-monophosphate dehydrogenase 2 OS=Homo sapiens OX=9606 GN=IMPDH2 PE=1 SV=2	Inosine-5&apos;-monophosphate dehydrogenase 2, partial [Picoides pubescens]	Inosine-5&apos;-monophosphate dehydrogenase (Fragment) OS=Dryobates pubescens OX=118200 GN=N307_09955 PE=3 SV=1	KOG2550	IMP dehydrogenase/GMP reductase	[F]	Nucleotide transport and metabolism
transcript/16133	1055.12	1.25647	0.401193	3.13184	0.00173716	0.0392586	Solute carrier family 35 member F6 OS=Homo sapiens OX=9606 GN=SLC35F6 PE=1 SV=1	solute carrier family 35 member F6, partial [Columba livia]	Uncharacterized protein (Fragment) OS=Columba livia OX=8932 GN=A306_12738 PE=4 SV=1	KOG3912	Predicted integral membrane protein	[R]	General function prediction only
transcript/4001	1235.1	1.24168	0.359397	3.45489	0.000550521	0.0191023	Cytosolic Fe-S cluster assembly factor narfl OS=Xenopus tropicalis OX=8364 GN=narfl PE=2 SV=1	cytosolic Fe-S cluster assembly factor NARFL isoform X1 [Columba livia]	Nuclear prelamin A recognition factor-like OS=Columba livia OX=8932 GN=NARFL PE=3 SV=1	KOG2439	Nuclear architecture related protein	[Y]	Nuclear structure
transcript/4001	1235.1	1.24168	0.359397	3.45489	0.000550521	0.0191023	Cytosolic Fe-S cluster assembly factor narfl OS=Xenopus tropicalis OX=8364 GN=narfl PE=2 SV=1	cytosolic Fe-S cluster assembly factor NARFL isoform X1 [Columba livia]	Nuclear prelamin A recognition factor-like OS=Columba livia OX=8932 GN=NARFL PE=3 SV=1	KOG2439	Nuclear architecture related protein	[Y]	Nuclear structure
transcript/2806	4367.62	1.23487	0.386305	3.19662	0.00139047	0.0341263	Sodium-coupled neutral amino acid transporter 3 OS=Homo sapiens OX=9606 GN=SLC38A3 PE=1 SV=1	sodium-coupled neutral amino acid transporter 3 [Patagioenas fasciata monilis]	Sodium-coupled neutral amino acid transporter 3 OS=Patagioenas fasciata monilis OX=372326 GN=SLC38A3 PE=4 SV=1	KOG1305	Amino acid transporter protein	[E]	Amino acid transport and metabolism
m64083_220905_080145/6359395/ccs	495.65	1.23473	0.383761	3.21744	0.00129342	0.0328373	Patatin-like phospholipase domain-containing protein 4 OS=Homo sapiens OX=9606 GN=PNPLA4 PE=2 SV=3	patatin-like phospholipase domain-containing protein 4 [Columba livia]	Patatin-like phospholipase domain containing 4 OS=Columba livia OX=8932 GN=PNPLA4 PE=4 SV=1	KOG3773	Adiponutrin and related vesicular transport proteins; predicted alpha/beta hydrolase	[U]	Intracellular trafficking, secretion, and vesicular transport
m64083_220905_080145/6031925/ccs	69.0421	1.22329	0.270318	4.52536	6.03e-06	0.000650819				NA	NA	NA	NA
transcript/32827	34.1614	1.22295	0.345526	3.53939	0.000401057	0.0157015				NA	NA	NA	NA
transcript/18387	181.412	1.22235	0.372042	3.2855	0.001018	0.0287252	RNA binding protein fox-1 homolog 2 OS=Mus musculus OX=10090 GN=Rbfox2 PE=1 SV=2	RNA binding fox-1-like protein 2 isoform A [Patagioenas fasciata monilis]	RNA binding protein fox-1 homolog OS=Patagioenas fasciata monilis OX=372326 GN=RBFOX2 PE=4 SV=1	KOG0125	Ataxin 2-binding protein (RRM superfamily)	[R]	General function prediction only
transcript/18387	181.412	1.22235	0.372042	3.2855	0.001018	0.0287252	RNA binding protein fox-1 homolog 2 OS=Mus musculus OX=10090 GN=Rbfox2 PE=1 SV=2	RNA binding fox-1-like protein 2 isoform A [Patagioenas fasciata monilis]	RNA binding protein fox-1 homolog OS=Patagioenas fasciata monilis OX=372326 GN=RBFOX2 PE=4 SV=1	KOG0125	Ataxin 2-binding protein (RRM superfamily)	[R]	General function prediction only
transcript/12146	531.493	1.21257	0.345373	3.51088	0.000446619	0.0170859	Vascular endothelial growth factor D OS=Homo sapiens OX=9606 GN=VEGFD PE=1 SV=1	vascular endothelial growth factor D isoform X1 [Columba livia]	C-fos induced growth factor (Vascular endothelial growth factor D) OS=Columba livia OX=8932 GN=FIGF PE=3 SV=1	NA	NA	NA	NA
m64083_220905_080145/12780321/ccs	4648.96	1.21058	0.37395	3.23728	0.00120674	0.0315507	Myosin heavy chain, skeletal muscle, adult OS=Gallus gallus OX=9031 PE=1 SV=4	myosin heavy chain, skeletal muscle, adult-like, partial [Columba livia]	Myosin heavy chain, skeletal muscle, adult-like (Fragment) OS=Columba livia OX=8932 GN=A306_00011627 PE=3 SV=1	KOG0161	Myosin class II heavy chain	[Z]	Cytoskeleton
m64083_220905_080145/12780321/ccs	4648.96	1.21058	0.37395	3.23728	0.00120674	0.0315507	Myosin heavy chain, skeletal muscle, adult OS=Gallus gallus OX=9031 PE=1 SV=4	myosin heavy chain, skeletal muscle, adult-like, partial [Columba livia]	Myosin heavy chain, skeletal muscle, adult-like (Fragment) OS=Columba livia OX=8932 GN=A306_00011627 PE=3 SV=1	KOG0161	Myosin class II heavy chain	[Z]	Cytoskeleton
transcript/22962	1939.19	1.20913	0.367489	3.29024	0.00100102	0.0284884		endosulfine alpha [Columba livia]	Endosulfine alpha OS=Columba livia OX=8932 GN=ENSA PE=4 SV=1	NA	NA	NA	NA
m64083_220905_080145/788881/ccs	1058.45	1.20908	0.229269	5.27362	1.34e-07	3.26e-05				NA	NA	NA	NA
transcript/8251	123.439	1.19761	0.385089	3.10994	0.00187123	0.0408642				NA	NA	NA	NA
transcript/20394	87.6408	1.18536	0.34259	3.45999	0.000540188	0.0189114	Peroxiredoxin-like 2C OS=Homo sapiens OX=9606 GN=PRXL2C PE=2 SV=1	thioredoxin-like protein AAED1 [Patagioenas fasciata monilis]	Thioredoxin-like protein AAED1 OS=Patagioenas fasciata monilis OX=372326 GN=AAED1 PE=4 SV=1	KOG4498	Uncharacterized conserved protein	[S]	Function unknown
m64083_220905_080145/11470681/ccs	1004.99	1.1681	0.202825	5.75917	8.45e-09	2.78e-06	Collagen alpha-5(IV) chain OS=Homo sapiens OX=9606 GN=COL4A5 PE=1 SV=2	PREDICTED: collagen alpha-5(IV) chain, partial [Merops nubicus]	Uncharacterized protein OS=Patagioenas fasciata monilis OX=372326 GN=AV530_003858 PE=4 SV=1	KOG3544	Collagens (type IV and type XIII), and related proteins	[W]	Extracellular structures
m64083_220905_080145/11470681/ccs	1004.99	1.1681	0.202825	5.75917	8.45e-09	2.78e-06	Collagen alpha-5(IV) chain OS=Homo sapiens OX=9606 GN=COL4A5 PE=1 SV=2	PREDICTED: collagen alpha-5(IV) chain, partial [Merops nubicus]	Uncharacterized protein OS=Patagioenas fasciata monilis OX=372326 GN=AV530_003858 PE=4 SV=1	KOG3544	Collagens (type IV and type XIII), and related proteins	[W]	Extracellular structures
m64083_220905_080145/11470681/ccs	1004.99	1.1681	0.202825	5.75917	8.45e-09	2.78e-06	Collagen alpha-5(IV) chain OS=Homo sapiens OX=9606 GN=COL4A5 PE=1 SV=2	PREDICTED: collagen alpha-5(IV) chain, partial [Merops nubicus]	Uncharacterized protein OS=Patagioenas fasciata monilis OX=372326 GN=AV530_003858 PE=4 SV=1	KOG3544	Collagens (type IV and type XIII), and related proteins	[W]	Extracellular structures
m64083_220905_080145/11470681/ccs	1004.99	1.1681	0.202825	5.75917	8.45e-09	2.78e-06	Collagen alpha-5(IV) chain OS=Homo sapiens OX=9606 GN=COL4A5 PE=1 SV=2	PREDICTED: collagen alpha-5(IV) chain, partial [Merops nubicus]	Uncharacterized protein OS=Patagioenas fasciata monilis OX=372326 GN=AV530_003858 PE=4 SV=1	KOG3544	Collagens (type IV and type XIII), and related proteins	[W]	Extracellular structures
m64083_220905_080145/11470681/ccs	1004.99	1.1681	0.202825	5.75917	8.45e-09	2.78e-06	Collagen alpha-5(IV) chain OS=Homo sapiens OX=9606 GN=COL4A5 PE=1 SV=2	PREDICTED: collagen alpha-5(IV) chain, partial [Merops nubicus]	Uncharacterized protein OS=Patagioenas fasciata monilis OX=372326 GN=AV530_003858 PE=4 SV=1	KOG3544	Collagens (type IV and type XIII), and related proteins	[W]	Extracellular structures
m64083_220905_080145/11470681/ccs	1004.99	1.1681	0.202825	5.75917	8.45e-09	2.78e-06	Collagen alpha-5(IV) chain OS=Homo sapiens OX=9606 GN=COL4A5 PE=1 SV=2	PREDICTED: collagen alpha-5(IV) chain, partial [Merops nubicus]	Uncharacterized protein OS=Patagioenas fasciata monilis OX=372326 GN=AV530_003858 PE=4 SV=1	KOG3544	Collagens (type IV and type XIII), and related proteins	[W]	Extracellular structures
m64083_220905_080145/11470681/ccs	1004.99	1.1681	0.202825	5.75917	8.45e-09	2.78e-06	Collagen alpha-5(IV) chain OS=Homo sapiens OX=9606 GN=COL4A5 PE=1 SV=2	PREDICTED: collagen alpha-5(IV) chain, partial [Merops nubicus]	Uncharacterized protein OS=Patagioenas fasciata monilis OX=372326 GN=AV530_003858 PE=4 SV=1	KOG3544	Collagens (type IV and type XIII), and related proteins	[W]	Extracellular structures
m64083_220905_080145/11470681/ccs	1004.99	1.1681	0.202825	5.75917	8.45e-09	2.78e-06	Collagen alpha-5(IV) chain OS=Homo sapiens OX=9606 GN=COL4A5 PE=1 SV=2	PREDICTED: collagen alpha-5(IV) chain, partial [Merops nubicus]	Uncharacterized protein OS=Patagioenas fasciata monilis OX=372326 GN=AV530_003858 PE=4 SV=1	KOG3544	Collagens (type IV and type XIII), and related proteins	[W]	Extracellular structures
m64083_220905_080145/11470681/ccs	1004.99	1.1681	0.202825	5.75917	8.45e-09	2.78e-06	Collagen alpha-5(IV) chain OS=Homo sapiens OX=9606 GN=COL4A5 PE=1 SV=2	PREDICTED: collagen alpha-5(IV) chain, partial [Merops nubicus]	Uncharacterized protein OS=Patagioenas fasciata monilis OX=372326 GN=AV530_003858 PE=4 SV=1	KOG3544	Collagens (type IV and type XIII), and related proteins	[W]	Extracellular structures
transcript/15669	1016.96	1.15807	0.335266	3.45419	0.000551952	0.0191023	GTP-binding protein SAR1b OS=Mus musculus OX=10090 GN=Sar1b PE=1 SV=1	GTP-binding protein SAR1b [Columba livia]	Secretion associated, Ras related GTPase 1B, transcript variant X1 OS=Columba livia OX=8932 GN=SAR1B PE=3 SV=1	KOG0077	Vesicle coat complex COPII, GTPase subunit SAR1	[U]	Intracellular trafficking, secretion, and vesicular transport
transcript/6506	1520.15	1.15552	0.313761	3.68281	0.000230673	0.0108259	PX domain-containing protein kinase-like protein OS=Homo sapiens OX=9606 GN=PXK PE=1 SV=1	PX domain-containing protein kinase-like protein isoform B [Patagioenas fasciata monilis]	PX domain-containing protein kinase-like protein isoform B OS=Patagioenas fasciata monilis OX=372326 GN=PXK PE=4 SV=1	NA	NA	NA	NA
transcript/6506	1520.15	1.15552	0.313761	3.68281	0.000230673	0.0108259	PX domain-containing protein kinase-like protein OS=Homo sapiens OX=9606 GN=PXK PE=1 SV=1	PX domain-containing protein kinase-like protein isoform B [Patagioenas fasciata monilis]	PX domain-containing protein kinase-like protein isoform B OS=Patagioenas fasciata monilis OX=372326 GN=PXK PE=4 SV=1	NA	NA	NA	NA
transcript/6506	1520.15	1.15552	0.313761	3.68281	0.000230673	0.0108259	PX domain-containing protein kinase-like protein OS=Homo sapiens OX=9606 GN=PXK PE=1 SV=1	PX domain-containing protein kinase-like protein isoform B [Patagioenas fasciata monilis]	PX domain-containing protein kinase-like protein isoform B OS=Patagioenas fasciata monilis OX=372326 GN=PXK PE=4 SV=1	NA	NA	NA	NA
m64083_220905_080145/4130476/ccs	297.606	1.14834	0.291906	3.93395	8.36e-05	0.00519663				NA	NA	NA	NA
transcript/10666	687.522	1.13002	0.360543	3.13422	0.00172314	0.0391132	Probable ATP-dependent RNA helicase DDX56 OS=Homo sapiens OX=9606 GN=DDX56 PE=1 SV=1	probable ATP-dependent RNA helicase DDX56 [Apteryx rowi]	probable ATP-dependent RNA helicase DDX56 OS=Alligator sinensis OX=38654 GN=DDX56 PE=4 SV=1	KOG0346	RNA helicase	[A]	RNA processing and modification
transcript/10666	687.522	1.13002	0.360543	3.13422	0.00172314	0.0391132	Probable ATP-dependent RNA helicase DDX56 OS=Homo sapiens OX=9606 GN=DDX56 PE=1 SV=1	probable ATP-dependent RNA helicase DDX56 [Apteryx rowi]	probable ATP-dependent RNA helicase DDX56 OS=Alligator sinensis OX=38654 GN=DDX56 PE=4 SV=1	KOG0346	RNA helicase	[A]	RNA processing and modification
transcript/1186	1019.54	1.11564	0.36108	3.08973	0.00200336	0.0425207				NA	NA	NA	NA
transcript/14491	30.3086	1.11417	0.349783	3.18531	0.00144601	0.0349633		type III endosome membrane protein TEMP [Patagioenas fasciata monilis]	Type III endosome membrane protein TEMP OS=Patagioenas fasciata monilis OX=372326 GN=AV530_007276 PE=4 SV=1	NA	NA	NA	NA
transcript/14491	30.3086	1.11417	0.349783	3.18531	0.00144601	0.0349633		type III endosome membrane protein TEMP [Patagioenas fasciata monilis]	Type III endosome membrane protein TEMP OS=Patagioenas fasciata monilis OX=372326 GN=AV530_007276 PE=4 SV=1	NA	NA	NA	NA
transcript/722	217.809	1.11255	0.367439	3.02784	0.00246305	0.0480899	Contactin-1 OS=Gallus gallus OX=9031 GN=CNTN1 PE=1 SV=1	contactin-1 [Athene cunicularia]	Contactin-1 OS=Patagioenas fasciata monilis OX=372326 GN=CNTN1 PE=4 SV=1	KOG3513	Neural cell adhesion molecule L1	[T]	Signal transduction mechanisms
transcript/722	217.809	1.11255	0.367439	3.02784	0.00246305	0.0480899	Contactin-1 OS=Gallus gallus OX=9031 GN=CNTN1 PE=1 SV=1	contactin-1 [Athene cunicularia]	Contactin-1 OS=Patagioenas fasciata monilis OX=372326 GN=CNTN1 PE=4 SV=1	KOG3513	Neural cell adhesion molecule L1	[T]	Signal transduction mechanisms
transcript/722	217.809	1.11255	0.367439	3.02784	0.00246305	0.0480899	Contactin-1 OS=Gallus gallus OX=9031 GN=CNTN1 PE=1 SV=1	contactin-1 [Athene cunicularia]	Contactin-1 OS=Patagioenas fasciata monilis OX=372326 GN=CNTN1 PE=4 SV=1	KOG3513	Neural cell adhesion molecule L1	[T]	Signal transduction mechanisms
transcript/722	217.809	1.11255	0.367439	3.02784	0.00246305	0.0480899	Contactin-1 OS=Gallus gallus OX=9031 GN=CNTN1 PE=1 SV=1	contactin-1 [Athene cunicularia]	Contactin-1 OS=Patagioenas fasciata monilis OX=372326 GN=CNTN1 PE=4 SV=1	KOG3513	Neural cell adhesion molecule L1	[T]	Signal transduction mechanisms
transcript/722	217.809	1.11255	0.367439	3.02784	0.00246305	0.0480899	Contactin-1 OS=Gallus gallus OX=9031 GN=CNTN1 PE=1 SV=1	contactin-1 [Athene cunicularia]	Contactin-1 OS=Patagioenas fasciata monilis OX=372326 GN=CNTN1 PE=4 SV=1	KOG3513	Neural cell adhesion molecule L1	[T]	Signal transduction mechanisms
transcript/722	217.809	1.11255	0.367439	3.02784	0.00246305	0.0480899	Contactin-1 OS=Gallus gallus OX=9031 GN=CNTN1 PE=1 SV=1	contactin-1 [Athene cunicularia]	Contactin-1 OS=Patagioenas fasciata monilis OX=372326 GN=CNTN1 PE=4 SV=1	KOG3513	Neural cell adhesion molecule L1	[T]	Signal transduction mechanisms
transcript/722	217.809	1.11255	0.367439	3.02784	0.00246305	0.0480899	Contactin-1 OS=Gallus gallus OX=9031 GN=CNTN1 PE=1 SV=1	contactin-1 [Athene cunicularia]	Contactin-1 OS=Patagioenas fasciata monilis OX=372326 GN=CNTN1 PE=4 SV=1	KOG3513	Neural cell adhesion molecule L1	[T]	Signal transduction mechanisms
transcript/722	217.809	1.11255	0.367439	3.02784	0.00246305	0.0480899	Contactin-1 OS=Gallus gallus OX=9031 GN=CNTN1 PE=1 SV=1	contactin-1 [Athene cunicularia]	Contactin-1 OS=Patagioenas fasciata monilis OX=372326 GN=CNTN1 PE=4 SV=1	KOG3513	Neural cell adhesion molecule L1	[T]	Signal transduction mechanisms
transcript/13234	425.369	1.10727	0.30166	3.67057	0.000242008	0.011253	Filamin-A-interacting protein 1 OS=Mus musculus OX=10090 GN=Filip1 PE=1 SV=2	filamin-A-interacting protein 1 isoform A [Patagioenas fasciata monilis]	Filamin-A-interacting protein 1 isoform A OS=Patagioenas fasciata monilis OX=372326 GN=FILIP1 PE=4 SV=1	NA	NA	NA	NA
transcript/16437	91.15	1.10093	0.257925	4.26843	1.97e-05	0.00169028	Argininosuccinate lyase OS=Columba livia OX=8932 GN=ASL PE=1 SV=1	PREDICTED: argininosuccinate lyase isoform X2 [Nipponia nippon]	Argininosuccinate lyase (Fragment) OS=Nipponia nippon OX=128390 GN=Y956_06471 PE=3 SV=1	KOG1316	Argininosuccinate lyase	[E]	Amino acid transport and metabolism
transcript/16437	91.15	1.10093	0.257925	4.26843	1.97e-05	0.00169028	Argininosuccinate lyase OS=Columba livia OX=8932 GN=ASL PE=1 SV=1	PREDICTED: argininosuccinate lyase isoform X2 [Nipponia nippon]	Argininosuccinate lyase (Fragment) OS=Nipponia nippon OX=128390 GN=Y956_06471 PE=3 SV=1	KOG1316	Argininosuccinate lyase	[E]	Amino acid transport and metabolism
transcript/22887	334.233	1.0964	0.212569	5.15786	2.5e-07	5.32e-05	Cytochrome c oxidase assembly protein COX20, mitochondrial OS=Mus musculus OX=10090 GN=Cox20 PE=1 SV=1	cytochrome c oxidase protein 20 homolog [Columba livia]	Cytochrome c oxidase protein 20 homolog OS=Columba livia OX=8932 GN=A306_00000510 PE=4 SV=1	NA	NA	NA	NA
transcript/21501	2178.04	1.09025	0.173585	6.28078	3.37e-10	1.7e-07	UPF0428 protein CXorf56 OS=Homo sapiens OX=9606 GN=CXorf56 PE=1 SV=1	PREDICTED: UPF0428 protein CXorf56 homolog isoform X1 [Picoides pubescens]	UPF0428 protein CXorf56 OS=Dryobates pubescens OX=118200 GN=N307_08978 PE=4 SV=1	KOG4397	Uncharacterized conserved protein	[S]	Function unknown
transcript/9821	75.6625	1.07371	0.325275	3.30093	0.000963645	0.0278687	High affinity cGMP-specific 3&apos;,5&apos;-cyclic phosphodiesterase 9A OS=Homo sapiens OX=9606 GN=PDE9A PE=1 SV=1	high affinity cGMP-specific 3&apos;,5&apos;-cyclic phosphodiesterase 9A isoform B [Patagioenas fasciata monilis]	Phosphodiesterase OS=Patagioenas fasciata monilis OX=372326 GN=PDE9A PE=3 SV=1	KOG3689	Cyclic nucleotide phosphodiesterase	[T]	Signal transduction mechanisms
transcript/15595	725.059	1.06652	0.345038	3.09104	0.00199457	0.0424552	Heterogeneous nuclear ribonucleoprotein A1 OS=Bos taurus OX=9913 GN=HNRNPA1 PE=1 SV=2	heterogeneous nuclear ribonucleoprotein A1 [Gallus gallus]	Heterogeneous nuclear ribonucleoprotein A1 (Fragment) OS=bird metagenome OX=1833763 PE=4 SV=1	KOG0118	FOG: RRM domain	[R]	General function prediction only
transcript/15595	725.059	1.06652	0.345038	3.09104	0.00199457	0.0424552	Heterogeneous nuclear ribonucleoprotein A1 OS=Bos taurus OX=9913 GN=HNRNPA1 PE=1 SV=2	heterogeneous nuclear ribonucleoprotein A1 [Gallus gallus]	Heterogeneous nuclear ribonucleoprotein A1 (Fragment) OS=bird metagenome OX=1833763 PE=4 SV=1	KOG0118	FOG: RRM domain	[R]	General function prediction only
transcript/15595	725.059	1.06652	0.345038	3.09104	0.00199457	0.0424552	Heterogeneous nuclear ribonucleoprotein A1 OS=Bos taurus OX=9913 GN=HNRNPA1 PE=1 SV=2	heterogeneous nuclear ribonucleoprotein A1 [Gallus gallus]	Heterogeneous nuclear ribonucleoprotein A1 (Fragment) OS=bird metagenome OX=1833763 PE=4 SV=1	KOG0118	FOG: RRM domain	[R]	General function prediction only
transcript/30573	300.674	1.06574	0.237858	4.48058	7.44e-06	0.000758254	Mediator of RNA polymerase II transcription subunit 28 OS=Bos taurus OX=9913 GN=MED28 PE=2 SV=1	mediator of RNA polymerase II transcription subunit 28 [Patagioenas fasciata monilis]	Mediator of RNA polymerase II transcription subunit 28 OS=Patagioenas fasciata monilis OX=372326 GN=MED28 PE=4 SV=1	NA	NA	NA	NA
transcript/3627	26973.7	1.06443	0.26228	4.05836	4.94e-05	0.00337929	Myosin heavy chain, skeletal muscle, adult OS=Gallus gallus OX=9031 PE=1 SV=4	myosin heavy chain, skeletal muscle, adult-like [Columba livia]	MyHC1 OS=Anser anser OX=8843 PE=2 SV=1	KOG0161	Myosin class II heavy chain	[Z]	Cytoskeleton
transcript/3627	26973.7	1.06443	0.26228	4.05836	4.94e-05	0.00337929	Myosin heavy chain, skeletal muscle, adult OS=Gallus gallus OX=9031 PE=1 SV=4	myosin heavy chain, skeletal muscle, adult-like [Columba livia]	MyHC1 OS=Anser anser OX=8843 PE=2 SV=1	KOG0161	Myosin class II heavy chain	[Z]	Cytoskeleton
m64083_220905_080145/1640828/ccs	80573	1.05941	0.286548	3.69714	0.000218044	0.0102688	Tropomyosin alpha-1 chain OS=Gallus gallus OX=9031 GN=TPM1 PE=1 SV=2			KOG1003	Actin filament-coating protein tropomyosin	[Z]	Cytoskeleton
m64083_220905_080145/1182062/ccs	695.703	1.03899	0.315635	3.29175	0.000995663	0.0283895	26S proteasome non-ATPase regulatory subunit 3 OS=Bos taurus OX=9913 GN=PSMD3 PE=2 SV=1	26S proteasome non-ATPase regulatory subunit 3 [Patagioenas fasciata monilis]	26S proteasome non-ATPase regulatory subunit 3 OS=Patagioenas fasciata monilis OX=372326 GN=PSMD3 PE=4 SV=1	KOG2581	26S proteasome regulatory complex, subunit RPN3/PSMD3	[O]	Posttranslational modification, protein turnover, chaperones
m64083_220905_080145/3998458/ccs	1509.53	1.03806	0.318535	3.25887	0.00111857	0.030158	Oxidative stress-responsive serine-rich protein 1 OS=Homo sapiens OX=9606 GN=OSER1 PE=1 SV=2	oxidative stress-responsive serine-rich protein 1 [Columba livia]	Oxidative stress responsive serine-rich 1, transcript variant X1 OS=Columba livia OX=8932 GN=OSER1 PE=4 SV=1	NA	NA	NA	NA
transcript/9020	31995.2	1.03427	0.289821	3.56864	0.000358836	0.014656		PREDICTED: LOW QUALITY PROTEIN: syncytin-1 [Apteryx australis mantelli]	Syncytin-Opo1 OS=Monodelphis americana OX=694061 PE=4 SV=1	NA	NA	NA	NA
transcript/6213	13117.5	1.0317	0.283225	3.64268	0.000269819	0.0120438	Gag polyprotein OS=Feline leukemia virus OX=11768 GN=gag PE=3 SV=3	LOW QUALITY PROTEIN: dynein heavy chain 7, axonemal [Apteryx rowi]	Endogenous retrovirus group k member 25 pol OS=Limosa lapponica baueri OX=1758121 GN=llap_19399 PE=4 SV=1	NA	NA	NA	NA
transcript/5544	1079.72	1.02529	0.163168	6.28368	3.31e-10	1.7e-07	Methylosome subunit pICln OS=Oryctolagus cuniculus OX=9986 GN=CLNS1A PE=2 SV=2	PREDICTED: methylosome subunit pICln [Parus major]	Chloride nucleotide-sensitive channel 1A OS=Meleagris gallopavo OX=9103 GN=CLNS1A PE=4 SV=1	KOG3238	Chloride ion current inducer protein	[P]	Inorganic ion transport and metabolism
transcript/11071	5415.77	1.0135	0.310835	3.26057	0.00111188	0.030158	UBX domain-containing protein 4 OS=Bos taurus OX=9913 GN=UBXN4 PE=2 SV=2	UBX domain-containing protein 4 [Columba livia]	UBX domain protein 4 OS=Columba livia OX=8932 GN=UBXN4 PE=4 SV=1	KOG2507	Ubiquitin regulatory protein UBXD2, contains UAS and UBX domains	[R]	General function prediction only
transcript/9327	335.864	1.00963	0.276389	3.65294	0.000259251	0.011813	Trifunctional enzyme subunit beta, mitochondrial OS=Bos taurus OX=9913 GN=HADHB PE=2 SV=1	LOW QUALITY PROTEIN: trifunctional enzyme subunit beta, mitochondrial [Columba livia]	Trifunctional enzyme subunit beta, mitochondrial OS=Columba livia OX=8932 GN=A306_01957 PE=3 SV=1	KOG1392	Acetyl-CoA acetyltransferase	[I]	Lipid transport and metabolism
transcript/9327	335.864	1.00963	0.276389	3.65294	0.000259251	0.011813	Trifunctional enzyme subunit beta, mitochondrial OS=Bos taurus OX=9913 GN=HADHB PE=2 SV=1	LOW QUALITY PROTEIN: trifunctional enzyme subunit beta, mitochondrial [Columba livia]	Trifunctional enzyme subunit beta, mitochondrial OS=Columba livia OX=8932 GN=A306_01957 PE=3 SV=1	KOG1392	Acetyl-CoA acetyltransferase	[I]	Lipid transport and metabolism
m64083_220905_080145/8784102/ccs	251.981	1.00738	0.260176	3.8719	0.000107991	0.00608939	Nucleolysin TIAR OS=Homo sapiens OX=9606 GN=TIAL1 PE=1 SV=1	Nucleolysin TIAR, partial [Anas platyrhynchos]	Nucleolysin TIAR (Fragment) OS=Merops nubicus OX=57421 GN=N331_10029 PE=4 SV=1	KOG0148	Apoptosis-promoting RNA-binding protein TIA-1/TIAR (RRM superfamily)	[J]	Translation, ribosomal structure and biogenesis
m64083_220905_080145/8784102/ccs	251.981	1.00738	0.260176	3.8719	0.000107991	0.00608939	Nucleolysin TIAR OS=Homo sapiens OX=9606 GN=TIAL1 PE=1 SV=1	Nucleolysin TIAR, partial [Anas platyrhynchos]	Nucleolysin TIAR (Fragment) OS=Merops nubicus OX=57421 GN=N331_10029 PE=4 SV=1	KOG0148	Apoptosis-promoting RNA-binding protein TIA-1/TIAR (RRM superfamily)	[J]	Translation, ribosomal structure and biogenesis
m64083_220905_080145/6163119/ccs	194.847	1.00619	0.23085	4.35864	1.31e-05	0.00122842				NA	NA	NA	NA
transcript/13141	942.464	1.0038	0.277135	3.62206	0.000292262	0.0127386	CD81 protein OS=Saguinus oedipus OX=9490 GN=CD81 PE=2 SV=1	CD81 antigen [Patagioenas fasciata monilis]	Tetraspanin OS=Patagioenas fasciata monilis OX=372326 GN=CD81 PE=3 SV=1	KOG3882	Tetraspanin family integral membrane protein	[R]	General function prediction only
m64083_220905_080145/4654504/ccs	477.561	1.00326	0.187117	5.36171	8.24e-08	2.15e-05	Fructose-bisphosphate aldolase A OS=Rattus norvegicus OX=10116 GN=Aldoa PE=1 SV=2	PREDICTED: fructose-bisphosphate aldolase A-like [Haliaeetus leucocephalus]	Fructose-bisphosphate aldolase A OS=Lonchura striata domestica OX=299123 GN=ALDOA PE=4 SV=1	KOG1557	Fructose-biphosphate aldolase	[G]	Carbohydrate transport and metabolism
transcript/30733	60.8333	-1.00552	0.266221	-3.77702	0.000158719	0.00810325	Inositol hexakisphosphate kinase 2 OS=Homo sapiens OX=9606 GN=IP6K2 PE=1 SV=2	inositol hexakisphosphate kinase 2 [Columba livia]	Kinase OS=Columba livia OX=8932 GN=IP6K2 PE=3 SV=1	KOG1620	Inositol polyphosphate multikinase, component of the ARGR transcription regulatory complex	[T]	Signal transduction mechanisms
transcript/2359	470.484	-1.01644	0.332554	-3.05646	0.00223968	0.0458054	UBX domain-containing protein 4 OS=Bos taurus OX=9913 GN=UBXN4 PE=2 SV=2	UBX domain-containing protein 4 [Patagioenas fasciata monilis]	UBX domain-containing protein 4 OS=Patagioenas fasciata monilis OX=372326 GN=UBXN4 PE=4 SV=1	KOG2507	Ubiquitin regulatory protein UBXD2, contains UAS and UBX domains	[R]	General function prediction only
m64083_220905_080145/4852211/ccs	89.8882	-1.01669	0.331883	-3.06339	0.00218846	0.0451188				NA	NA	NA	NA
transcript/11519	424.899	-1.0175	0.282402	-3.60301	0.000314557	0.0135045		nucleolar and coiled-body phosphoprotein 1 [Columba livia]	Putative LOC102090400 OS=Columba livia OX=8932 GN=A306_00012497 PE=4 SV=1	NA	NA	NA	NA
transcript/73	8036.56	-1.0296	0.321408	-3.2034	0.00135813	0.0337013	Glycerol-3-phosphate acyltransferase 1, mitochondrial OS=Sus scrofa OX=9823 GN=GPAM PE=2 SV=3	glycerol-3-phosphate acyltransferase 1, mitochondrial [Columba livia]	Glycerol-3-phosphate acyltransferase 1, mitochondrial OS=Columba livia OX=8932 GN=GPAM PE=3 SV=1	KOG3729	Mitochondrial glycerol-3-phosphate acyltransferase GPAT	[I]	Lipid transport and metabolism
m64083_220905_080145/6030663/ccs	424.767	-1.03641	0.283019	-3.66199	0.000250268	0.0116014		GL22000 [Drosophila persimilis]	Fructose-bisphosphate aldolase OS=Fundulus heteroclitus OX=8078 PE=3 SV=1	NA	NA	NA	NA
m64083_220905_080145/7995672/ccs	2034.52	-1.04048	0.176858	-5.88313	4.03e-09	1.45e-06				NA	NA	NA	NA
m64083_220905_080145/4784790/ccs	135.242	-1.04545	0.226704	-4.61151	4e-06	0.000468306				NA	NA	NA	NA
transcript/4097	24.5458	-1.05294	0.328909	-3.20132	0.001368	0.0338906				NA	NA	NA	NA
transcript/10491	978.465	-1.0548	0.28939	-3.64491	0.000267482	0.0119946	Neuroplastin OS=Mus musculus OX=10090 GN=Nptn PE=1 SV=3	PREDICTED: neuroplastin isoform X1 [Coturnix japonica]	Uncharacterized protein OS=Gallus gallus OX=9031 GN=NPTN PE=4 SV=1	NA	NA	NA	NA
transcript/10491	978.465	-1.0548	0.28939	-3.64491	0.000267482	0.0119946	Neuroplastin OS=Mus musculus OX=10090 GN=Nptn PE=1 SV=3	PREDICTED: neuroplastin isoform X1 [Coturnix japonica]	Uncharacterized protein OS=Gallus gallus OX=9031 GN=NPTN PE=4 SV=1	NA	NA	NA	NA
transcript/3587	1329.86	-1.05717	0.334598	-3.15952	0.00158029	0.0373145	Calcium-binding protein 39-like OS=Homo sapiens OX=9606 GN=CAB39L PE=1 SV=3	calcium-binding protein 39-like isoform X2 [Columba livia]	Calcium binding protein 39-like, transcript variant X1 OS=Columba livia OX=8932 GN=CAB39L PE=4 SV=1	KOG1566	Conserved protein Mo25	[S]	Function unknown
m64083_220905_080145/8849269/ccs	71247.1	-1.0804	0.300339	-3.59728	0.00032156	0.0136885	NA	NA	NA	NA	NA	NA	NA
m64083_220905_080145/2230911/ccs.1	35.0498	-1.08097	0.259202	-4.17039	3.04e-05	0.00238098	Heat shock protein HSP 90-alpha OS=Oryctolagus cuniculus OX=9986 GN=HSP90AA1 PE=1 SV=2	hypothetical protein DV515_00001953 [Erythrura gouldiae]	Heat shock protein HSP 90-alpha OS=Chlamydotis macqueenii OX=187382 GN=N324_00363 PE=3 SV=1	KOG0019	Molecular chaperone (HSP90 family)	[O]	Posttranslational modification, protein turnover, chaperones
transcript/25584	1211.94	-1.09006	0.273108	-3.9913	6.57e-05	0.00420786				NA	NA	NA	NA
transcript/7164	3817.16	-1.0982	0.32477	-3.38147	0.000720996	0.0227943	Serine/threonine-protein kinase Sgk1 OS=Gallus gallus OX=9031 GN=SGK1 PE=2 SV=1	serine/threonine-protein kinase Sgk1 isoform B [Patagioenas fasciata monilis]	Non-specific serine/threonine protein kinase OS=Patagioenas fasciata monilis OX=372326 GN=SGK1 PE=3 SV=1	KOG0598	Ribosomal protein S6 kinase and related proteins	[T]	Signal transduction mechanisms
transcript/7164	3817.16	-1.0982	0.32477	-3.38147	0.000720996	0.0227943	Serine/threonine-protein kinase Sgk1 OS=Gallus gallus OX=9031 GN=SGK1 PE=2 SV=1	serine/threonine-protein kinase Sgk1 isoform B [Patagioenas fasciata monilis]	Non-specific serine/threonine protein kinase OS=Patagioenas fasciata monilis OX=372326 GN=SGK1 PE=3 SV=1	KOG0598	Ribosomal protein S6 kinase and related proteins	[T]	Signal transduction mechanisms
transcript/3233	2836.29	-1.10999	0.34885	-3.18186	0.0014633	0.035325	Guanine nucleotide-binding protein G(I)/G(S)/G(T) subunit beta-1 OS=Xenopus laevis OX=8355 GN=gnb1 PE=2 SV=1	hypothetical protein RCJMB04_6n13 [Gallus gallus]	G protein subunit beta 1 OS=Gallus gallus OX=9031 GN=GNB1 PE=4 SV=2	KOG0286	G-protein beta subunit	[R]	General function prediction only
transcript/3233	2836.29	-1.10999	0.34885	-3.18186	0.0014633	0.035325	Guanine nucleotide-binding protein G(I)/G(S)/G(T) subunit beta-1 OS=Xenopus laevis OX=8355 GN=gnb1 PE=2 SV=1	hypothetical protein RCJMB04_6n13 [Gallus gallus]	G protein subunit beta 1 OS=Gallus gallus OX=9031 GN=GNB1 PE=4 SV=2	KOG0286	G-protein beta subunit	[R]	General function prediction only
transcript/3233	2836.29	-1.10999	0.34885	-3.18186	0.0014633	0.035325	Guanine nucleotide-binding protein G(I)/G(S)/G(T) subunit beta-1 OS=Xenopus laevis OX=8355 GN=gnb1 PE=2 SV=1	hypothetical protein RCJMB04_6n13 [Gallus gallus]	G protein subunit beta 1 OS=Gallus gallus OX=9031 GN=GNB1 PE=4 SV=2	KOG0286	G-protein beta subunit	[R]	General function prediction only
transcript/3233	2836.29	-1.10999	0.34885	-3.18186	0.0014633	0.035325	Guanine nucleotide-binding protein G(I)/G(S)/G(T) subunit beta-1 OS=Xenopus laevis OX=8355 GN=gnb1 PE=2 SV=1	hypothetical protein RCJMB04_6n13 [Gallus gallus]	G protein subunit beta 1 OS=Gallus gallus OX=9031 GN=GNB1 PE=4 SV=2	KOG0286	G-protein beta subunit	[R]	General function prediction only
transcript/3233	2836.29	-1.10999	0.34885	-3.18186	0.0014633	0.035325	Guanine nucleotide-binding protein G(I)/G(S)/G(T) subunit beta-1 OS=Xenopus laevis OX=8355 GN=gnb1 PE=2 SV=1	hypothetical protein RCJMB04_6n13 [Gallus gallus]	G protein subunit beta 1 OS=Gallus gallus OX=9031 GN=GNB1 PE=4 SV=2	KOG0286	G-protein beta subunit	[R]	General function prediction only
transcript/3233	2836.29	-1.10999	0.34885	-3.18186	0.0014633	0.035325	Guanine nucleotide-binding protein G(I)/G(S)/G(T) subunit beta-1 OS=Xenopus laevis OX=8355 GN=gnb1 PE=2 SV=1	hypothetical protein RCJMB04_6n13 [Gallus gallus]	G protein subunit beta 1 OS=Gallus gallus OX=9031 GN=GNB1 PE=4 SV=2	KOG0286	G-protein beta subunit	[R]	General function prediction only
transcript/3233	2836.29	-1.10999	0.34885	-3.18186	0.0014633	0.035325	Guanine nucleotide-binding protein G(I)/G(S)/G(T) subunit beta-1 OS=Xenopus laevis OX=8355 GN=gnb1 PE=2 SV=1	hypothetical protein RCJMB04_6n13 [Gallus gallus]	G protein subunit beta 1 OS=Gallus gallus OX=9031 GN=GNB1 PE=4 SV=2	KOG0286	G-protein beta subunit	[R]	General function prediction only
m64083_220905_080145/380/ccs.1	557.606	-1.11244	0.310058	-3.58785	0.00033341	0.013957	Serine hydroxymethyltransferase, mitochondrial OS=Homo sapiens OX=9606 GN=SHMT2 PE=1 SV=3	serine hydroxymethyltransferase, mitochondrial [Columba livia]	Uncharacterized protein (Fragment) OS=Columba livia OX=8932 GN=A306_00000149 PE=4 SV=1	KOG2467	Glycine/serine hydroxymethyltransferase	[E]	Amino acid transport and metabolism
transcript/31443	84.2363	-1.11802	0.314408	-3.55596	0.000376603	0.0150536	NA	NA	NA	NA	NA	NA	NA
transcript/6932	573.038	-1.12754	0.36409	-3.09687	0.00195579	0.0421624	Aryl hydrocarbon receptor nuclear translocator-like protein 1 OS=Tyto alba OX=56313 GN=ARNTL PE=2 SV=1	aryl hydrocarbon receptor nuclear translocator-like protein 1 isoform X2 [Columba livia]	Aryl hydrocarbon receptor nuclear translocator-like 1 OS=Antrostomus carolinensis OX=279965 GN=N321_08902 PE=4 SV=1	KOG3561	Aryl-hydrocarbon receptor nuclear translocator	[K]	Transcription
transcript/6932	573.038	-1.12754	0.36409	-3.09687	0.00195579	0.0421624	Aryl hydrocarbon receptor nuclear translocator-like protein 1 OS=Tyto alba OX=56313 GN=ARNTL PE=2 SV=1	aryl hydrocarbon receptor nuclear translocator-like protein 1 isoform X2 [Columba livia]	Aryl hydrocarbon receptor nuclear translocator-like 1 OS=Antrostomus carolinensis OX=279965 GN=N321_08902 PE=4 SV=1	KOG3561	Aryl-hydrocarbon receptor nuclear translocator	[K]	Transcription
transcript/6932	573.038	-1.12754	0.36409	-3.09687	0.00195579	0.0421624	Aryl hydrocarbon receptor nuclear translocator-like protein 1 OS=Tyto alba OX=56313 GN=ARNTL PE=2 SV=1	aryl hydrocarbon receptor nuclear translocator-like protein 1 isoform X2 [Columba livia]	Aryl hydrocarbon receptor nuclear translocator-like 1 OS=Antrostomus carolinensis OX=279965 GN=N321_08902 PE=4 SV=1	KOG3561	Aryl-hydrocarbon receptor nuclear translocator	[K]	Transcription
transcript/28555	226.935	-1.13097	0.274266	-4.12363	3.73e-05	0.00281802	Anaphase-promoting complex subunit 15 OS=Mus musculus OX=10090 GN=Anapc15 PE=2 SV=1	PREDICTED: anaphase-promoting complex subunit 15 [Falco peregrinus]	Anaphase promoting complex subunit 15 OS=Ficedula albicollis OX=59894 GN=ANAPC15 PE=4 SV=1	NA	NA	NA	NA
m64083_220905_080145/5310238/ccs	523.846	-1.13569	0.329969	-3.44182	0.000577825	0.0195787	ATP synthase subunit a OS=Gallus gallus OX=9031 GN=MT-ATP6 PE=3 SV=1	ATPase 6 (mitochondrion) [Corythaeola cristata]	ATP synthase subunit a OS=Lamprotornis nitens OX=248151 GN=ATPase6 PE=4 SV=1	KOG4665	ATP synthase F0 subunit 6 and related proteins	[C]	Energy production and conversion
m64083_220905_080145/1967445/ccs	351.132	-1.13846	0.375616	-3.03092	0.00243812	0.0478715	Cytochrome c oxidase assembly protein COX19 OS=Mus musculus OX=10090 GN=Cox19 PE=1 SV=1	cytochrome c oxidase assembly protein COX19 [Patagioenas fasciata monilis]	Cytochrome c oxidase assembly protein COX19 OS=Patagioenas fasciata monilis OX=372326 GN=COX19 PE=4 SV=1	KOG3477	Putative cytochrome c oxidase, subunit COX19	[C]	Energy production and conversion
m64083_220905_080145/1311876/ccs	615.543	-1.14458	0.24773	-4.62026	3.83e-06	0.000459676				NA	NA	NA	NA
transcript/4712	287.222	-1.14503	0.34017	-3.36606	0.000762495	0.0236608	T-box transcription factor TBX3 OS=Rattus norvegicus OX=10116 GN=Tbx3 PE=1 SV=1	T-box transcription factor TBX3 [Patagioenas fasciata monilis]	T-box transcription factor TBX3 OS=Patagioenas fasciata monilis OX=372326 GN=TBX3 PE=4 SV=1	KOG3585	TBX2 and related T-box transcription factors	[K]	Transcription
transcript/4712	287.222	-1.14503	0.34017	-3.36606	0.000762495	0.0236608	T-box transcription factor TBX3 OS=Rattus norvegicus OX=10116 GN=Tbx3 PE=1 SV=1	T-box transcription factor TBX3 [Patagioenas fasciata monilis]	T-box transcription factor TBX3 OS=Patagioenas fasciata monilis OX=372326 GN=TBX3 PE=4 SV=1	KOG3585	TBX2 and related T-box transcription factors	[K]	Transcription
transcript/7087	1952.22	-1.15282	0.117319	-9.82633	8.67e-23	2.62e-19	D-beta-hydroxybutyrate dehydrogenase, mitochondrial OS=Gallus gallus OX=9031 GN=BDH1 PE=2 SV=1	D-beta-hydroxybutyrate dehydrogenase, mitochondrial [Columba livia]	3-hydroxybutyrate dehydrogenase, type 1 OS=Columba livia OX=8932 GN=BDH1 PE=3 SV=1	KOG1610	Corticosteroid 11-beta-dehydrogenase and related short chain-type dehydrogenases	[R]	General function prediction only
transcript/8395	119.966	-1.15338	0.365571	-3.15501	0.00160491	0.0376605	Cytochrome c oxidase subunit 7A-related protein, mitochondrial OS=Homo sapiens OX=9606 GN=COX7A2L PE=1 SV=2	cytochrome c oxidase subunit 7A-related protein, mitochondrial [Patagioenas fasciata monilis]	Cytochrome c oxidase subunit 7A-related protein, mitochondrial OS=Patagioenas fasciata monilis OX=372326 GN=AV530_018785 PE=4 SV=1	NA	NA	NA	NA
transcript/11969	462.825	-1.15777	0.330868	-3.49919	0.000466668	0.0175078	Methylsterol monooxygenase 1 OS=Gallus gallus OX=9031 GN=MSMO1 PE=2 SV=1	methylsterol monooxygenase 1 [Columba livia]	Methylsterol monooxygenase 1 OS=Columba livia OX=8932 GN=MSMO1 PE=3 SV=1	KOG0873	C-4 sterol methyl oxidase	[I]	Lipid transport and metabolism
transcript/2606	769.321	-1.1591	0.349979	-3.31192	0.000926567	0.0271362	Pre-mRNA-processing factor 39 OS=Homo sapiens OX=9606 GN=PRPF39 PE=1 SV=3	pre-mRNA-processing factor 39 [Columba livia]	Pre-mRNA processing factor 39, transcript variant X2 OS=Columba livia OX=8932 GN=PRPF39 PE=4 SV=1	KOG1258	mRNA processing protein	[A]	RNA processing and modification
transcript/6069	281.451	-1.15984	0.340211	-3.40918	0.000651581	0.0212088	Metaxin-3 OS=Homo sapiens OX=9606 GN=MTX3 PE=1 SV=2	metaxin-3 isoform A [Patagioenas fasciata monilis]	Metaxin-3 isoform A OS=Patagioenas fasciata monilis OX=372326 GN=MTX3 PE=4 SV=1	KOG3028	Translocase of outer mitochondrial membrane complex, subunit TOM37/Metaxin 1	[U]	Intracellular trafficking, secretion, and vesicular transport
transcript/6069	281.451	-1.15984	0.340211	-3.40918	0.000651581	0.0212088	Metaxin-3 OS=Homo sapiens OX=9606 GN=MTX3 PE=1 SV=2	metaxin-3 isoform A [Patagioenas fasciata monilis]	Metaxin-3 isoform A OS=Patagioenas fasciata monilis OX=372326 GN=MTX3 PE=4 SV=1	KOG3028	Translocase of outer mitochondrial membrane complex, subunit TOM37/Metaxin 1	[U]	Intracellular trafficking, secretion, and vesicular transport
transcript/3066	3795.89	-1.16158	0.227923	-5.09635	3.46e-07	7.07e-05	Transmembrane protein 204 OS=Rattus norvegicus OX=10116 GN=Tmem204 PE=2 SV=1	transmembrane protein 204 [Columba livia]	Transmembrane protein 204 OS=Columba livia OX=8932 GN=TMEM204 PE=4 SV=1	NA	NA	NA	NA
transcript/31776	4267.13	-1.16199	0.379087	-3.06523	0.00217499	0.0449618	Hemoglobin subunit beta OS=Columba livia OX=8932 GN=HBB PE=1 SV=1	RecName: Full=Hemoglobin subunit beta; AltName: Full=Beta-globin; AltName: Full=Hemoglobin beta chain	Beta-globin A subunit OS=Columbina cruziana OX=187109 GN=HBB PE=2 SV=1	KOG3378	Globins and related hemoproteins	[C]	Energy production and conversion
transcript/20839	1543.17	-1.16522	0.29942	-3.89157	9.96e-05	0.00572279	V-type proton ATPase 16 kDa proteolipid subunit OS=Homo sapiens OX=9606 GN=ATP6V0C PE=1 SV=1	PREDICTED: V-type proton ATPase 16 kDa proteolipid subunit [Melopsittacus undulatus]	V-type proton ATPase proteolipid subunit OS=Gallus gallus OX=9031 GN=ATP6V0C PE=2 SV=1	KOG0232	Vacuolar H+-ATPase V0 sector, subunits c/c'	[C]	Energy production and conversion
transcript/20839	1543.17	-1.16522	0.29942	-3.89157	9.96e-05	0.00572279	V-type proton ATPase 16 kDa proteolipid subunit OS=Homo sapiens OX=9606 GN=ATP6V0C PE=1 SV=1	PREDICTED: V-type proton ATPase 16 kDa proteolipid subunit [Melopsittacus undulatus]	V-type proton ATPase proteolipid subunit OS=Gallus gallus OX=9031 GN=ATP6V0C PE=2 SV=1	KOG0232	Vacuolar H+-ATPase V0 sector, subunits c/c'	[C]	Energy production and conversion
transcript/3716	5879.05	-1.16531	0.359371	-3.24263	0.0011843	0.0310722	Serpin H1 OS=Gallus gallus OX=9031 GN=SERPINH1 PE=1 SV=2	serpin peptidase inhibitor, clade H (heat shock protein 47), member 1, (collagen binding protein 1), transcript variant X2, partial [Columba livia]	Serpin peptidase inhibitor, clade H (Heat shock protein 47), member 1, (Collagen binding protein 1), transcript variant X2 (Fragment) OS=Columba livia OX=8932 GN=SERPINH1 PE=3 SV=1	KOG2392	Serpin	[V]	Defense mechanisms
transcript/16563	510.237	-1.17492	0.386147	-3.04267	0.00234491	0.0472071	Creatine kinase B-type OS=Gallus gallus OX=9031 GN=CKB PE=1 SV=1	creatine kinase B-type isoform X2 [Columba livia]	Creatine kinase, brain, transcript variant X2 OS=Columba livia OX=8932 GN=CKB PE=3 SV=1	KOG3581	Creatine kinases	[C]	Energy production and conversion
transcript/16563	510.237	-1.17492	0.386147	-3.04267	0.00234491	0.0472071	Creatine kinase B-type OS=Gallus gallus OX=9031 GN=CKB PE=1 SV=1	creatine kinase B-type isoform X2 [Columba livia]	Creatine kinase, brain, transcript variant X2 OS=Columba livia OX=8932 GN=CKB PE=3 SV=1	KOG3581	Creatine kinases	[C]	Energy production and conversion
transcript/30711	55.3384	-1.18563	0.353336	-3.35553	0.000792132	0.02443				NA	NA	NA	NA
transcript/1766	51.0426	-1.18794	0.326147	-3.64234	0.000270172	0.0120438	3-oxo-5-alpha-steroid 4-dehydrogenase 1 OS=Bos taurus OX=9913 GN=SRD5A1 PE=2 SV=1	3-oxo-5-alpha-steroid 4-dehydrogenase 1 [Patagioenas fasciata monilis]	3-oxo-5-alpha-steroid 4-dehydrogenase 1 OS=Patagioenas fasciata monilis OX=372326 GN=SRD5A1 PE=4 SV=1	KOG1638	Steroid reductase	[I]	Lipid transport and metabolism
transcript/15938	1303.86	-1.1942	0.187664	-6.36349	1.97e-10	1.1e-07	Heterogeneous nuclear ribonucleoprotein H3 OS=Homo sapiens OX=9606 GN=HNRNPH3 PE=1 SV=2	heterogeneous nuclear ribonucleoprotein H3 isoform X1 [Columba livia]	Heterogeneous nuclear ribonucleoprotein H3 (2H9), transcript variant X1 OS=Columba livia OX=8932 GN=HNRNPH3 PE=4 SV=1	KOG4211	Splicing factor hnRNP-F and related RNA-binding proteins	[A]	RNA processing and modification
transcript/15938	1303.86	-1.1942	0.187664	-6.36349	1.97e-10	1.1e-07	Heterogeneous nuclear ribonucleoprotein H3 OS=Homo sapiens OX=9606 GN=HNRNPH3 PE=1 SV=2	heterogeneous nuclear ribonucleoprotein H3 isoform X1 [Columba livia]	Heterogeneous nuclear ribonucleoprotein H3 (2H9), transcript variant X1 OS=Columba livia OX=8932 GN=HNRNPH3 PE=4 SV=1	KOG4211	Splicing factor hnRNP-F and related RNA-binding proteins	[A]	RNA processing and modification
transcript/13067	4221.5	-1.2016	0.361381	-3.32502	0.000884118	0.0261976		Krueppel-like factor 2 [Columba livia]	Kruppel-like factor 2 (Fragment) OS=Columba livia OX=8932 GN=KLF2 PE=4 SV=1	NA	NA	NA	NA
transcript/16560	32.5808	-1.20751	0.391422	-3.08494	0.00203596	0.0429713				NA	NA	NA	NA
transcript/943	2543.26	-1.20925	0.348185	-3.473	0.000514679	0.0184529	Actin-related protein 2 OS=Gallus gallus OX=9031 GN=ACTR2 PE=2 SV=1	actin-related protein 2 [Gallus gallus]	Actin-related protein 2 OS=Gallus gallus OX=9031 GN=ACTR2 PE=3 SV=2	KOG0677	Actin-related protein Arp2/3 complex, subunit Arp2	[Z]	Cytoskeleton
transcript/28808	1332.25	-1.21304	0.363363	-3.33837	0.000842712	0.025268	39S ribosomal protein L33, mitochondrial OS=Homo sapiens OX=9606 GN=MRPL33 PE=1 SV=1	PREDICTED: 39S ribosomal protein L33, mitochondrial [Haliaeetus leucocephalus]	Putative mitochondrial ribosomal protein L33 OS=Taeniopygia guttata OX=59729 PE=2 SV=1	KOG3505	Mitochondrial/chloroplast ribosomal protein L33-like	[J]	Translation, ribosomal structure and biogenesis
transcript/13921	909.497	-1.22288	0.247997	-4.93103	8.18e-07	0.000145152	Tropomyosin alpha-3 chain OS=Rattus norvegicus OX=10116 GN=Tpm3 PE=1 SV=2	tropomyosin alpha-3 chain isoform a [Gallus gallus]	Uncharacterized protein OS=Gallus gallus OX=9031 GN=TPM3 PE=2 SV=1	KOG1003	Actin filament-coating protein tropomyosin	[Z]	Cytoskeleton
transcript/17253	54.7629	-1.22527	0.404251	-3.03096	0.00243781	0.0478715				NA	NA	NA	NA
transcript/30568	50.8285	-1.22677	0.353264	-3.47268	0.000515293	0.0184529	Hemoglobin subunit beta OS=Anas platyrhynchos OX=8839 GN=HBB PE=1 SV=2	hemoglobin subunit beta-like [Columba livia]	Hemoglobin subunit beta-like OS=Columba livia OX=8932 GN=A306_00013536 PE=3 SV=1	KOG3378	Globins and related hemoproteins	[C]	Energy production and conversion
transcript/11271	20907.6	-1.23223	0.385746	-3.19442	0.00140114	0.0342621	Actin, cytoplasmic 1 OS=Bos taurus OX=9913 GN=ACTB PE=1 SV=1	actin, cytoplasmic 1 [Patagioenas fasciata monilis]	Actin, cytoplasmic 1 OS=Patagioenas fasciata monilis OX=372326 GN=ACTB PE=3 SV=1	KOG0676	Actin and related proteins	[Z]	Cytoskeleton
transcript/20911	2841.85	-1.24068	0.367927	-3.37207	0.00074605	0.0234286	SH3 domain-binding glutamic acid-rich-like protein 3 OS=Bos taurus OX=9913 GN=SH3BGRL3 PE=3 SV=1	PREDICTED: SH3 domain-binding glutamic acid-rich-like protein 3 [Pseudopodoces humilis]	SH3 domain-binding glutamic acid-rich-like protein OS=Columba livia OX=8932 GN=SH3BGRL3 PE=3 SV=1	KOG4023	Uncharacterized conserved protein	[S]	Function unknown
transcript/8852	38.0112	-1.24276	0.375366	-3.3108	0.0009303	0.0271928	Islet cell autoantigen 1 OS=Homo sapiens OX=9606 GN=ICA1 PE=1 SV=2	islet cell autoantigen 1 isoform X2 [Numida meleagris]	Uncharacterized protein OS=Gallus gallus OX=9031 GN=ICA1 PE=4 SV=1	KOG3891	Secretory vesicle-associated protein ICA69, contains Arfaptin domain	[U]	Intracellular trafficking, secretion, and vesicular transport
transcript/30009	1659.98	-1.25152	0.359114	-3.48503	0.000492087	0.0179624			Transcription factor jun-D OS=Fundulus heteroclitus OX=8078 PE=4 SV=1	NA	NA	NA	NA
m64083_220905_080145/3016007/ccs	44.3944	-1.25217	0.332896	-3.76146	0.000168923	0.00845286	40S ribosomal protein S18 OS=Bos taurus OX=9913 GN=RPS18 PE=2 SV=3	40S ribosomal protein S18, partial [Pagrus major]	40S ribosomal protein S18 OS=Homo sapiens OX=9606 GN=RPS18 PE=1 SV=1	KOG3311	Ribosomal protein S18	[J]	Translation, ribosomal structure and biogenesis
transcript/7867	685.02	-1.25524	0.29599	-4.24082	2.23e-05	0.00185941	Connective tissue growth factor OS=Sus scrofa OX=9823 GN=CTGF PE=2 SV=1	connective tissue growth factor [Patagioenas fasciata monilis]	Connective tissue growth factor OS=Patagioenas fasciata monilis OX=372326 GN=CTGF PE=4 SV=1	NA	NA	NA	NA
transcript/7867	685.02	-1.25524	0.29599	-4.24082	2.23e-05	0.00185941	Connective tissue growth factor OS=Sus scrofa OX=9823 GN=CTGF PE=2 SV=1	connective tissue growth factor [Patagioenas fasciata monilis]	Connective tissue growth factor OS=Patagioenas fasciata monilis OX=372326 GN=CTGF PE=4 SV=1	NA	NA	NA	NA
transcript/7867	685.02	-1.25524	0.29599	-4.24082	2.23e-05	0.00185941	Connective tissue growth factor OS=Sus scrofa OX=9823 GN=CTGF PE=2 SV=1	connective tissue growth factor [Patagioenas fasciata monilis]	Connective tissue growth factor OS=Patagioenas fasciata monilis OX=372326 GN=CTGF PE=4 SV=1	NA	NA	NA	NA
transcript/7867	685.02	-1.25524	0.29599	-4.24082	2.23e-05	0.00185941	Connective tissue growth factor OS=Sus scrofa OX=9823 GN=CTGF PE=2 SV=1	connective tissue growth factor [Patagioenas fasciata monilis]	Connective tissue growth factor OS=Patagioenas fasciata monilis OX=372326 GN=CTGF PE=4 SV=1	NA	NA	NA	NA
transcript/21934	189.633	-1.25794	0.367148	-3.42624	0.000612002	0.020256				NA	NA	NA	NA
m64083_220905_080145/6686728/ccs	61.6412	-1.25905	0.352178	-3.57504	0.000350173	0.014341	Serine/threonine-protein kinase PAK 6 OS=Homo sapiens OX=9606 GN=PAK6 PE=1 SV=1	serine/threonine-protein kinase PAK 6 isoform X1 [Columba livia]	Non-specific serine/threonine protein kinase OS=Columba livia OX=8932 GN=PAK6 PE=4 SV=1	KOG0578	p21-activated serine/threonine protein kinase	[T]	Signal transduction mechanisms
transcript/1413	11865.4	-1.26684	0.205891	-6.15298	7.6e-10	3.19e-07	Lipoprotein lipase OS=Gallus gallus OX=9031 GN=LPL PE=1 SV=1	lipoprotein lipase isoform X2 [Columba livia]	Lipoprotein lipase OS=Columba livia OX=8932 GN=LPL PE=2 SV=1	NA	NA	NA	NA
transcript/1413	11865.4	-1.26684	0.205891	-6.15298	7.6e-10	3.19e-07	Lipoprotein lipase OS=Gallus gallus OX=9031 GN=LPL PE=1 SV=1	lipoprotein lipase isoform X2 [Columba livia]	Lipoprotein lipase OS=Columba livia OX=8932 GN=LPL PE=2 SV=1	NA	NA	NA	NA
transcript/17924	6588.28	-1.27048	0.336728	-3.77301	0.000161288	0.00817935	L-lactate dehydrogenase B chain OS=Columba livia OX=8932 GN=LDHB PE=2 SV=3	L-lactate dehydrogenase B chain-like [Columba livia]	L-lactate dehydrogenase OS=Columba livia OX=8932 GN=A306_00004333 PE=3 SV=1	KOG1495	Lactate dehydrogenase	[C]	Energy production and conversion
transcript/17924	6588.28	-1.27048	0.336728	-3.77301	0.000161288	0.00817935	L-lactate dehydrogenase B chain OS=Columba livia OX=8932 GN=LDHB PE=2 SV=3	L-lactate dehydrogenase B chain-like [Columba livia]	L-lactate dehydrogenase OS=Columba livia OX=8932 GN=A306_00004333 PE=3 SV=1	KOG1495	Lactate dehydrogenase	[C]	Energy production and conversion
m64083_220905_080145/4786728/ccs	49.7305	-1.27732	0.408043	-3.13036	0.00174594	0.03938	Phosphatidylcholine translocator ABCB4 OS=Mus musculus OX=10090 GN=Abcb4 PE=1 SV=2	multidrug resistance protein 1 isoform X2 [Columba livia]	Multidrug resistance protein 1 OS=Columba livia OX=8932 GN=A306_00002547 PE=4 SV=1	KOG0055	Multidrug/pheromone exporter, ABC superfamily	[Q]	Secondary metabolites biosynthesis, transport and catabolism
m64083_220905_080145/8193884/ccs	101.289	-1.27869	0.33941	-3.76738	0.000164967	0.00828234				NA	NA	NA	NA
transcript/30685	11613.8	-1.28025	0.417472	-3.06668	0.00216453	0.0449317		PREDICTED: uncharacterized protein LOC104301690 [Picoides pubescens]		NA	NA	NA	NA
transcript/18919	135.264	-1.28058	0.321517	-3.98292	6.81e-05	0.0042926	Vesicle transport protein SFT2A OS=Homo sapiens OX=9606 GN=SFT2D1 PE=1 SV=1	vesicle transport protein SFT2A [Patagioenas fasciata monilis]	Vesicle transport protein OS=Patagioenas fasciata monilis OX=372326 GN=SFT2D1 PE=3 SV=1	KOG2887	Membrane protein involved in ER to Golgi transport	[U]	Intracellular trafficking, secretion, and vesicular transport
transcript/27071	158.928	-1.28403	0.406002	-3.16262	0.00156358	0.0369778	V-type proton ATPase subunit e 1 OS=Bos taurus OX=9913 GN=ATP6V0E1 PE=1 SV=3	V-type proton ATPase subunit e 1 [Columba livia]	ATPase, H+ transporting, lysosomal 9kDa, V0 subunit e1 OS=Columba livia OX=8932 GN=ATP6V0E1 PE=4 SV=1	KOG3500	Vacuolar H+-ATPase V0 sector, subunit M9.7 (M9.2)	[C]	Energy production and conversion
transcript/13771	23168.3	-1.29787	0.364528	-3.56041	0.000370278	0.0149217	Malate dehydrogenase, mitochondrial OS=Felis catus OX=9685 GN=MDH2 PE=2 SV=1	malate dehydrogenase, mitochondrial [Patagioenas fasciata monilis]	Malate dehydrogenase OS=Patagioenas fasciata monilis OX=372326 GN=MDH2 PE=3 SV=1	KOG1494	NAD-dependent malate dehydrogenase	[C]	Energy production and conversion
transcript/13771	23168.3	-1.29787	0.364528	-3.56041	0.000370278	0.0149217	Malate dehydrogenase, mitochondrial OS=Felis catus OX=9685 GN=MDH2 PE=2 SV=1	malate dehydrogenase, mitochondrial [Patagioenas fasciata monilis]	Malate dehydrogenase OS=Patagioenas fasciata monilis OX=372326 GN=MDH2 PE=3 SV=1	KOG1494	NAD-dependent malate dehydrogenase	[C]	Energy production and conversion
transcript/32306	366.739	-1.30438	0.375311	-3.47547	0.000509968	0.0183491				NA	NA	NA	NA
transcript/13319	263.981	-1.31064	0.428998	-3.05513	0.00224963	0.0459412	tRNA (cytosine(38)-C(5))-methyltransferase OS=Homo sapiens OX=9606 GN=TRDMT1 PE=1 SV=1	tRNA aspartic acid methyltransferase 1, partial [Columba livia]	tRNA (Cytosine-5-)-methyltransferase (Fragment) OS=Columba livia OX=8932 GN=TRDMT1 PE=3 SV=1	KOG0919	C-5 cytosine-specific DNA methylase	[K]	Transcription
m64083_220905_080145/11994330/ccs.1	792.768	-1.31604	0.305843	-4.30297	1.69e-05	0.00149807				NA	NA	NA	NA
m64083_220905_080145/7472416/ccs	488.901	-1.31959	0.331611	-3.97934	6.91e-05	0.00433337	ER membrane protein complex subunit 1 OS=Gallus gallus OX=9031 GN=EMC1 PE=2 SV=1	ER membrane protein complex subunit 1 [Patagioenas fasciata monilis]	ER membrane protein complex subunit 1 OS=Patagioenas fasciata monilis OX=372326 GN=EMC1 PE=4 SV=1	KOG2103	Uncharacterized conserved protein	[S]	Function unknown
transcript/5412	1518.98	-1.31992	0.329588	-4.00475	6.21e-05	0.00402669	Dual specificity protein phosphatase 6 OS=Bos taurus OX=9913 GN=DUSP6 PE=2 SV=1	PREDICTED: dual specificity protein phosphatase 6 isoform X1 [Haliaeetus leucocephalus]	Dual specificity protein phosphatase OS=Patagioenas fasciata monilis OX=372326 GN=DUSP6 PE=3 SV=1	KOG1717	Dual specificity phosphatase	[V]	Defense mechanisms
transcript/5412	1518.98	-1.31992	0.329588	-4.00475	6.21e-05	0.00402669	Dual specificity protein phosphatase 6 OS=Bos taurus OX=9913 GN=DUSP6 PE=2 SV=1	PREDICTED: dual specificity protein phosphatase 6 isoform X1 [Haliaeetus leucocephalus]	Dual specificity protein phosphatase OS=Patagioenas fasciata monilis OX=372326 GN=DUSP6 PE=3 SV=1	KOG1717	Dual specificity phosphatase	[V]	Defense mechanisms
transcript/15790	1511.09	-1.3237	0.319832	-4.13872	3.49e-05	0.00266558	Creatine kinase B-type OS=Gallus gallus OX=9031 GN=CKB PE=1 SV=1	creatine kinase B-type isoform A [Patagioenas fasciata monilis]	Creatine kinase B-type isoform A OS=Patagioenas fasciata monilis OX=372326 GN=CKB PE=3 SV=1	KOG3581	Creatine kinases	[C]	Energy production and conversion
transcript/15790	1511.09	-1.3237	0.319832	-4.13872	3.49e-05	0.00266558	Creatine kinase B-type OS=Gallus gallus OX=9031 GN=CKB PE=1 SV=1	creatine kinase B-type isoform A [Patagioenas fasciata monilis]	Creatine kinase B-type isoform A OS=Patagioenas fasciata monilis OX=372326 GN=CKB PE=3 SV=1	KOG3581	Creatine kinases	[C]	Energy production and conversion
transcript/15908	69.4158	-1.32492	0.227763	-5.81711	5.99e-09	2.06e-06	7-methylguanosine phosphate-specific 5&apos;-nucleotidase OS=Gallus gallus OX=9031 GN=NT5C3B PE=2 SV=1	7-methylguanosine phosphate-specific 5&apos;-nucleotidase isoform X2 [Columba livia]	5&apos;-nucleotidase (Fragment) OS=Columba livia OX=8932 GN=NT5C3B PE=3 SV=1	KOG3128	Uncharacterized conserved protein	[S]	Function unknown
transcript/4750	35.081	-1.33331	0.388207	-3.43454	0.000593561	0.0199331	3-hydroxymethyl-3-methylglutaryl-CoA lyase, cytoplasmic OS=Homo sapiens OX=9606 GN=HMGCLL1 PE=1 SV=3	3-hydroxymethyl-3-methylglutaryl-CoA lyase, cytoplasmic [Patagioenas fasciata monilis]	3-hydroxymethyl-3-methylglutaryl-CoA lyase, cytoplasmic OS=Patagioenas fasciata monilis OX=372326 GN=HMGCLL1 PE=4 SV=1	KOG2368	Hydroxymethylglutaryl-CoA lyase	[E]	Amino acid transport and metabolism
transcript/19477	127.446	-1.33858	0.242308	-5.52427	3.31e-08	9.62e-06	Cilia- and flagella-associated protein 36 OS=Homo sapiens OX=9606 GN=CFAP36 PE=1 SV=2	cilia- and flagella-associated protein 36 [Patagioenas fasciata monilis]	Cilia-and flagella-associated protein 36 OS=Patagioenas fasciata monilis OX=372326 GN=CFAP36 PE=4 SV=1	KOG4511	Uncharacterized conserved protein	[S]	Function unknown
transcript/26258	30.2701	-1.33988	0.431126	-3.10787	0.00188439	0.0410008		serine/arginine repetitive matrix protein 3-like, partial [Pseudonaja textilis]		NA	NA	NA	NA
transcript/30394	102.344	-1.34151	0.367267	-3.65268	0.000259523	0.011813	NADH dehydrogenase [ubiquinone] 1 beta subcomplex subunit 8, mitochondrial OS=Bos taurus OX=9913 GN=NDUFB8 PE=1 SV=1	NADH dehydrogenase [ubiquinone] 1 beta subcomplex subunit 8, mitochondrial [Columba livia]	NADH dehydrogenase (Ubiquinone) 1 beta subcomplex, 8, 19kDa OS=Columba livia OX=8932 GN=NDUFB8 PE=4 SV=1	KOG4040	NADH:ubiquinone oxidoreductase, NDUFB8/ASHI subunit	[C]	Energy production and conversion
transcript/7398	795.142	-1.34524	0.440134	-3.05642	0.00223995	0.0458054	Carbonic anhydrase 4 OS=Bos taurus OX=9913 GN=CA4 PE=2 SV=1	carbonic anhydrase 4 [Columba livia]	Carbonic anhydrase IV OS=Columba livia OX=8932 GN=CA4 PE=4 SV=1	KOG0382	Carbonic anhydrase	[R]	General function prediction only
m64083_220905_080145/10554153/ccs	909.799	-1.3664	0.272849	-5.00791	5.5e-07	0.000105925	Connective tissue growth factor OS=Sus scrofa OX=9823 GN=CTGF PE=2 SV=1	connective tissue growth factor [Patagioenas fasciata monilis]	Connective tissue growth factor OS=Patagioenas fasciata monilis OX=372326 GN=CTGF PE=4 SV=1	NA	NA	NA	NA
m64083_220905_080145/10554153/ccs	909.799	-1.3664	0.272849	-5.00791	5.5e-07	0.000105925	Connective tissue growth factor OS=Sus scrofa OX=9823 GN=CTGF PE=2 SV=1	connective tissue growth factor [Patagioenas fasciata monilis]	Connective tissue growth factor OS=Patagioenas fasciata monilis OX=372326 GN=CTGF PE=4 SV=1	NA	NA	NA	NA
m64083_220905_080145/656086/ccs	665.611	-1.37068	0.428379	-3.19969	0.00137578	0.0340274	Malate dehydrogenase, mitochondrial OS=Mus musculus OX=10090 GN=Mdh2 PE=1 SV=3	malate dehydrogenase, mitochondrial [Patagioenas fasciata monilis]	Malate dehydrogenase OS=Patagioenas fasciata monilis OX=372326 GN=MDH2 PE=3 SV=1	KOG1494	NAD-dependent malate dehydrogenase	[C]	Energy production and conversion
m64083_220905_080145/7801214/ccs	202.024	-1.37866	0.296288	-4.65311	3.27e-06	0.000405285	Delta(24)-sterol reductase OS=Homo sapiens OX=9606 GN=DHCR24 PE=1 SV=2	delta(24)-sterol reductase [Columba livia]	24-dehydrocholesterol reductase OS=Columba livia OX=8932 GN=DHCR24 PE=4 SV=1	KOG1262	FAD-binding protein DIMINUTO	[R]	General function prediction only
m64083_220905_080145/11535843/ccs	284.254	-1.38111	0.290898	-4.74776	2.06e-06	0.000296019	Peptidyl-prolyl cis-trans isomerase-like 4 OS=Homo sapiens OX=9606 GN=PPIL4 PE=1 SV=1	peptidyl-prolyl cis-trans isomerase-like 4 [Columba livia]	Peptidylprolyl isomerase (Cyclophilin)-like 4 (Fragment) OS=Columba livia OX=8932 GN=PPIL4 PE=4 SV=1	KOG0415	Predicted peptidyl prolyl cis-trans isomerase	[O]	Posttranslational modification, protein turnover, chaperones
transcript/6343	151.173	-1.39154	0.399103	-3.48666	0.000489091	0.0179397	Kelch domain-containing protein 8A OS=Homo sapiens OX=9606 GN=KLHDC8A PE=2 SV=2	kelch domain-containing protein 8A [Columba livia]	Kelch domain containing 8A OS=Columba livia OX=8932 GN=KLHDC8A PE=4 SV=1	KOG1072	FOG: Kelch repeat	[R]	General function prediction only
transcript/6343	151.173	-1.39154	0.399103	-3.48666	0.000489091	0.0179397	Kelch domain-containing protein 8A OS=Homo sapiens OX=9606 GN=KLHDC8A PE=2 SV=2	kelch domain-containing protein 8A [Columba livia]	Kelch domain containing 8A OS=Columba livia OX=8932 GN=KLHDC8A PE=4 SV=1	KOG1072	FOG: Kelch repeat	[R]	General function prediction only
transcript/6343	151.173	-1.39154	0.399103	-3.48666	0.000489091	0.0179397	Kelch domain-containing protein 8A OS=Homo sapiens OX=9606 GN=KLHDC8A PE=2 SV=2	kelch domain-containing protein 8A [Columba livia]	Kelch domain containing 8A OS=Columba livia OX=8932 GN=KLHDC8A PE=4 SV=1	KOG1072	FOG: Kelch repeat	[R]	General function prediction only
transcript/6343	151.173	-1.39154	0.399103	-3.48666	0.000489091	0.0179397	Kelch domain-containing protein 8A OS=Homo sapiens OX=9606 GN=KLHDC8A PE=2 SV=2	kelch domain-containing protein 8A [Columba livia]	Kelch domain containing 8A OS=Columba livia OX=8932 GN=KLHDC8A PE=4 SV=1	KOG1072	FOG: Kelch repeat	[R]	General function prediction only
m64083_220905_080145/11207601/ccs	430.428	-1.39207	0.402049	-3.46244	0.000535295	0.0188322	ATP-dependent RNA helicase DDX1 OS=Gallus gallus OX=9031 GN=DDX1 PE=1 SV=1	ATP-dependent RNA helicase DDX1 [Columba livia]	DEAD (Asp-Glu-Ala-Asp) box helicase 1 OS=Columba livia OX=8932 GN=DDX1 PE=4 SV=1	KOG0349	Putative DEAD-box RNA helicase DDX1	[A]	RNA processing and modification
m64083_220905_080145/11207601/ccs	430.428	-1.39207	0.402049	-3.46244	0.000535295	0.0188322	ATP-dependent RNA helicase DDX1 OS=Gallus gallus OX=9031 GN=DDX1 PE=1 SV=1	ATP-dependent RNA helicase DDX1 [Columba livia]	DEAD (Asp-Glu-Ala-Asp) box helicase 1 OS=Columba livia OX=8932 GN=DDX1 PE=4 SV=1	KOG0349	Putative DEAD-box RNA helicase DDX1	[A]	RNA processing and modification
transcript/6446	6358.21	-1.39966	0.449943	-3.11074	0.00186616	0.0408642	Cathepsin B OS=Gallus gallus OX=9031 GN=CTSB PE=2 SV=1	cathepsin B [Columba livia]	Cathepsin B OS=Columba livia OX=8932 GN=CTSB PE=3 SV=1	KOG1543	Cysteine proteinase Cathepsin L	[O]	Posttranslational modification, protein turnover, chaperones
transcript/6446	6358.21	-1.39966	0.449943	-3.11074	0.00186616	0.0408642	Cathepsin B OS=Gallus gallus OX=9031 GN=CTSB PE=2 SV=1	cathepsin B [Columba livia]	Cathepsin B OS=Columba livia OX=8932 GN=CTSB PE=3 SV=1	KOG1543	Cysteine proteinase Cathepsin L	[O]	Posttranslational modification, protein turnover, chaperones
transcript/29091	314.212	-1.40297	0.426817	-3.28706	0.00101239	0.0287039				NA	NA	NA	NA
m64083_220905_080145/9897062/ccs	208.593	-1.40619	0.390887	-3.59744	0.000321369	0.0136885	NA	NA	NA	NA	NA	NA	NA
transcript/2055	2079.98	-1.40742	0.402109	-3.50011	0.000465073	0.0175078	T-box transcription factor TBX3 OS=Rattus norvegicus OX=10116 GN=Tbx3 PE=1 SV=1	T-box transcription factor TBX3 [Patagioenas fasciata monilis]	T-box transcription factor TBX3 OS=Patagioenas fasciata monilis OX=372326 GN=TBX3 PE=4 SV=1	KOG3585	TBX2 and related T-box transcription factors	[K]	Transcription
transcript/2055	2079.98	-1.40742	0.402109	-3.50011	0.000465073	0.0175078	T-box transcription factor TBX3 OS=Rattus norvegicus OX=10116 GN=Tbx3 PE=1 SV=1	T-box transcription factor TBX3 [Patagioenas fasciata monilis]	T-box transcription factor TBX3 OS=Patagioenas fasciata monilis OX=372326 GN=TBX3 PE=4 SV=1	KOG3585	TBX2 and related T-box transcription factors	[K]	Transcription
transcript/18582	4659.23	-1.42545	0.422848	-3.37108	0.000748751	0.0234286	DNA damage-inducible transcript 4 protein OS=Bos taurus OX=9913 GN=DDIT4 PE=2 SV=1	DNA damage-inducible transcript 4 protein [Patagioenas fasciata monilis]	DNA damage-inducible transcript 4 protein OS=Patagioenas fasciata monilis OX=372326 GN=DDIT4 PE=4 SV=1	NA	NA	NA	NA
transcript/9877	1645.8	-1.43608	0.453293	-3.16811	0.00153433	0.0365652	Syndecan-3 OS=Gallus gallus OX=9031 GN=SDC3 PE=2 SV=2	syndecan-3 [Patagioenas fasciata monilis]	Syndecan OS=Patagioenas fasciata monilis OX=372326 GN=SDC3 PE=3 SV=1	NA	NA	NA	NA
transcript/3560	1677.6	-1.44535	0.290288	-4.97901	6.39e-07	0.000119238	Syndecan-1 OS=Rattus norvegicus OX=10116 GN=Sdc1 PE=2 SV=2	syndecan-1 [Patagioenas fasciata monilis]	Syndecan OS=Patagioenas fasciata monilis OX=372326 GN=SDC1 PE=3 SV=1	NA	NA	NA	NA
transcript/13302	336.247	-1.45607	0.414859	-3.5098	0.000448445	0.0170859	Polyubiquitin-C OS=Bos taurus OX=9913 GN=UBC PE=1 SV=1	PREDICTED: polyubiquitin-C [Monodelphis domestica]	GH15714 OS=Drosophila grimshawi OX=7222 GN=Dgri\GH15714 PE=4 SV=1	KOG0001	Ubiquitin and ubiquitin-like proteins	[R]	General function prediction only
transcript/13302	336.247	-1.45607	0.414859	-3.5098	0.000448445	0.0170859	Polyubiquitin-C OS=Bos taurus OX=9913 GN=UBC PE=1 SV=1	PREDICTED: polyubiquitin-C [Monodelphis domestica]	GH15714 OS=Drosophila grimshawi OX=7222 GN=Dgri\GH15714 PE=4 SV=1	KOG0001	Ubiquitin and ubiquitin-like proteins	[R]	General function prediction only
transcript/13302	336.247	-1.45607	0.414859	-3.5098	0.000448445	0.0170859	Polyubiquitin-C OS=Bos taurus OX=9913 GN=UBC PE=1 SV=1	PREDICTED: polyubiquitin-C [Monodelphis domestica]	GH15714 OS=Drosophila grimshawi OX=7222 GN=Dgri\GH15714 PE=4 SV=1	KOG0001	Ubiquitin and ubiquitin-like proteins	[R]	General function prediction only
transcript/13302	336.247	-1.45607	0.414859	-3.5098	0.000448445	0.0170859	Polyubiquitin-C OS=Bos taurus OX=9913 GN=UBC PE=1 SV=1	PREDICTED: polyubiquitin-C [Monodelphis domestica]	GH15714 OS=Drosophila grimshawi OX=7222 GN=Dgri\GH15714 PE=4 SV=1	KOG0001	Ubiquitin and ubiquitin-like proteins	[R]	General function prediction only
transcript/13302	336.247	-1.45607	0.414859	-3.5098	0.000448445	0.0170859	Polyubiquitin-C OS=Bos taurus OX=9913 GN=UBC PE=1 SV=1	PREDICTED: polyubiquitin-C [Monodelphis domestica]	GH15714 OS=Drosophila grimshawi OX=7222 GN=Dgri\GH15714 PE=4 SV=1	KOG0001	Ubiquitin and ubiquitin-like proteins	[R]	General function prediction only
transcript/13302	336.247	-1.45607	0.414859	-3.5098	0.000448445	0.0170859	Polyubiquitin-C OS=Bos taurus OX=9913 GN=UBC PE=1 SV=1	PREDICTED: polyubiquitin-C [Monodelphis domestica]	GH15714 OS=Drosophila grimshawi OX=7222 GN=Dgri\GH15714 PE=4 SV=1	KOG0001	Ubiquitin and ubiquitin-like proteins	[R]	General function prediction only
m64083_220905_080145/1247769/ccs	3579.17	-1.46916	0.383435	-3.83159	0.000127319	0.00687157	L-lactate dehydrogenase B chain OS=Columba livia OX=8932 GN=LDHB PE=2 SV=3	L-lactate dehydrogenase B chain-like [Columba livia]	L-lactate dehydrogenase OS=Columba livia OX=8932 GN=A306_00004333 PE=3 SV=1	KOG1495	Lactate dehydrogenase	[C]	Energy production and conversion
m64083_220905_080145/1247769/ccs	3579.17	-1.46916	0.383435	-3.83159	0.000127319	0.00687157	L-lactate dehydrogenase B chain OS=Columba livia OX=8932 GN=LDHB PE=2 SV=3	L-lactate dehydrogenase B chain-like [Columba livia]	L-lactate dehydrogenase OS=Columba livia OX=8932 GN=A306_00004333 PE=3 SV=1	KOG1495	Lactate dehydrogenase	[C]	Energy production and conversion
transcript/14887	259.298	-1.47116	0.388162	-3.79006	0.000150612	0.00776806	Tumor necrosis factor-inducible gene 6 protein OS=Homo sapiens OX=9606 GN=TNFAIP6 PE=1 SV=2	tumor necrosis factor-inducible gene 6 protein isoform X3 [Columba livia]	Tumor necrosis factor, alpha-induced protein 6 OS=Columba livia OX=8932 GN=TNFAIP6 PE=4 SV=1	KOG1218	Proteins containing Ca2+-binding EGF-like domains	[T]	Signal transduction mechanisms
transcript/14887	259.298	-1.47116	0.388162	-3.79006	0.000150612	0.00776806	Tumor necrosis factor-inducible gene 6 protein OS=Homo sapiens OX=9606 GN=TNFAIP6 PE=1 SV=2	tumor necrosis factor-inducible gene 6 protein isoform X3 [Columba livia]	Tumor necrosis factor, alpha-induced protein 6 OS=Columba livia OX=8932 GN=TNFAIP6 PE=4 SV=1	KOG1218	Proteins containing Ca2+-binding EGF-like domains	[T]	Signal transduction mechanisms
m64083_220905_080145/5505122/ccs	103.134	-1.49291	0.374602	-3.98531	6.74e-05	0.00427903	Titin OS=Homo sapiens OX=9606 GN=TTN PE=1 SV=4	LOW QUALITY PROTEIN: titin [Columba livia]	Titin isoform B OS=Patagioenas fasciata monilis OX=372326 GN=TTN PE=4 SV=1	KOG0613	Projectin/twitchin and related proteins	[Z]	Cytoskeleton
m64083_220905_080145/5505122/ccs	103.134	-1.49291	0.374602	-3.98531	6.74e-05	0.00427903	Titin OS=Homo sapiens OX=9606 GN=TTN PE=1 SV=4	LOW QUALITY PROTEIN: titin [Columba livia]	Titin isoform B OS=Patagioenas fasciata monilis OX=372326 GN=TTN PE=4 SV=1	KOG0613	Projectin/twitchin and related proteins	[Z]	Cytoskeleton
m64083_220905_080145/5505122/ccs	103.134	-1.49291	0.374602	-3.98531	6.74e-05	0.00427903	Titin OS=Homo sapiens OX=9606 GN=TTN PE=1 SV=4	LOW QUALITY PROTEIN: titin [Columba livia]	Titin isoform B OS=Patagioenas fasciata monilis OX=372326 GN=TTN PE=4 SV=1	KOG0613	Projectin/twitchin and related proteins	[Z]	Cytoskeleton
m64083_220905_080145/3279459/ccs	622.391	-1.52167	0.390361	-3.89812	9.69e-05	0.00567833	Heat shock protein HSP 90-alpha OS=Bos taurus OX=9913 GN=HSP90AA1 PE=1 SV=3	heat shock protein HSP 90-alpha [Rattus norvegicus]	Epididymis luminal secretory protein 52 OS=Homo sapiens OX=9606 GN=EL52 PE=2 SV=1	KOG0019	Molecular chaperone (HSP90 family)	[O]	Posttranslational modification, protein turnover, chaperones
transcript/856	2877.5	-1.52299	0.458576	-3.32113	0.000896528	0.0264616	UDP-N-acetylglucosamine--peptide N-acetylglucosaminyltransferase 110 kDa subunit OS=Homo sapiens OX=9606 GN=OGT PE=1 SV=3	UDP-N-acetylglucosamine--peptide N-acetylglucosaminyltransferase 110 kDa subunit isoform X1 [Gallus gallus]	Uncharacterized protein (Fragment) OS=Bambusicola thoracicus OX=9083 GN=CIB84_008585 PE=4 SV=1	KOG1124	FOG: TPR repeat	[R]	General function prediction only
transcript/856	2877.5	-1.52299	0.458576	-3.32113	0.000896528	0.0264616	UDP-N-acetylglucosamine--peptide N-acetylglucosaminyltransferase 110 kDa subunit OS=Homo sapiens OX=9606 GN=OGT PE=1 SV=3	UDP-N-acetylglucosamine--peptide N-acetylglucosaminyltransferase 110 kDa subunit isoform X1 [Gallus gallus]	Uncharacterized protein (Fragment) OS=Bambusicola thoracicus OX=9083 GN=CIB84_008585 PE=4 SV=1	KOG1124	FOG: TPR repeat	[R]	General function prediction only
transcript/856	2877.5	-1.52299	0.458576	-3.32113	0.000896528	0.0264616	UDP-N-acetylglucosamine--peptide N-acetylglucosaminyltransferase 110 kDa subunit OS=Homo sapiens OX=9606 GN=OGT PE=1 SV=3	UDP-N-acetylglucosamine--peptide N-acetylglucosaminyltransferase 110 kDa subunit isoform X1 [Gallus gallus]	Uncharacterized protein (Fragment) OS=Bambusicola thoracicus OX=9083 GN=CIB84_008585 PE=4 SV=1	KOG1124	FOG: TPR repeat	[R]	General function prediction only
transcript/856	2877.5	-1.52299	0.458576	-3.32113	0.000896528	0.0264616	UDP-N-acetylglucosamine--peptide N-acetylglucosaminyltransferase 110 kDa subunit OS=Homo sapiens OX=9606 GN=OGT PE=1 SV=3	UDP-N-acetylglucosamine--peptide N-acetylglucosaminyltransferase 110 kDa subunit isoform X1 [Gallus gallus]	Uncharacterized protein (Fragment) OS=Bambusicola thoracicus OX=9083 GN=CIB84_008585 PE=4 SV=1	KOG1124	FOG: TPR repeat	[R]	General function prediction only
transcript/856	2877.5	-1.52299	0.458576	-3.32113	0.000896528	0.0264616	UDP-N-acetylglucosamine--peptide N-acetylglucosaminyltransferase 110 kDa subunit OS=Homo sapiens OX=9606 GN=OGT PE=1 SV=3	UDP-N-acetylglucosamine--peptide N-acetylglucosaminyltransferase 110 kDa subunit isoform X1 [Gallus gallus]	Uncharacterized protein (Fragment) OS=Bambusicola thoracicus OX=9083 GN=CIB84_008585 PE=4 SV=1	KOG1124	FOG: TPR repeat	[R]	General function prediction only
transcript/856	2877.5	-1.52299	0.458576	-3.32113	0.000896528	0.0264616	UDP-N-acetylglucosamine--peptide N-acetylglucosaminyltransferase 110 kDa subunit OS=Homo sapiens OX=9606 GN=OGT PE=1 SV=3	UDP-N-acetylglucosamine--peptide N-acetylglucosaminyltransferase 110 kDa subunit isoform X1 [Gallus gallus]	Uncharacterized protein (Fragment) OS=Bambusicola thoracicus OX=9083 GN=CIB84_008585 PE=4 SV=1	KOG1124	FOG: TPR repeat	[R]	General function prediction only
transcript/856	2877.5	-1.52299	0.458576	-3.32113	0.000896528	0.0264616	UDP-N-acetylglucosamine--peptide N-acetylglucosaminyltransferase 110 kDa subunit OS=Homo sapiens OX=9606 GN=OGT PE=1 SV=3	UDP-N-acetylglucosamine--peptide N-acetylglucosaminyltransferase 110 kDa subunit isoform X1 [Gallus gallus]	Uncharacterized protein (Fragment) OS=Bambusicola thoracicus OX=9083 GN=CIB84_008585 PE=4 SV=1	KOG1124	FOG: TPR repeat	[R]	General function prediction only
transcript/856	2877.5	-1.52299	0.458576	-3.32113	0.000896528	0.0264616	UDP-N-acetylglucosamine--peptide N-acetylglucosaminyltransferase 110 kDa subunit OS=Homo sapiens OX=9606 GN=OGT PE=1 SV=3	UDP-N-acetylglucosamine--peptide N-acetylglucosaminyltransferase 110 kDa subunit isoform X1 [Gallus gallus]	Uncharacterized protein (Fragment) OS=Bambusicola thoracicus OX=9083 GN=CIB84_008585 PE=4 SV=1	KOG1124	FOG: TPR repeat	[R]	General function prediction only
transcript/3157	3683.98	-1.54448	0.396178	-3.89845	9.68e-05	0.00567833	Protein BTG2 OS=Rattus norvegicus OX=10116 GN=Btg2 PE=1 SV=1	protein BTG2 [Columba livia]	BTG family, member 2 OS=Columba livia OX=8932 GN=BTG2 PE=4 SV=1	KOG4006	Anti-proliferation factor BTG1/TOB	[R]	General function prediction only
transcript/30443	88.2412	-1.55714	0.477484	-3.26114	0.00110966	0.030158	Retinol-binding protein 5 OS=Pongo abelii OX=9601 GN=RBP5 PE=2 SV=3	retinol binding protein 5, cellular, partial [Columba livia]	Retinol binding protein 5, cellular (Fragment) OS=Columba livia OX=8932 GN=RBP5 PE=4 SV=1	KOG4015	Fatty acid-binding protein FABP	[I]	Lipid transport and metabolism
transcript/17179	117.518	-1.57454	0.481554	-3.2697	0.0010766	0.029581	Creatine kinase B-type OS=Gallus gallus OX=9031 GN=CKB PE=1 SV=1	creatine kinase B-type isoform A [Patagioenas fasciata monilis]	Creatine kinase B-type isoform A OS=Patagioenas fasciata monilis OX=372326 GN=CKB PE=3 SV=1	KOG3581	Creatine kinases	[C]	Energy production and conversion
transcript/17179	117.518	-1.57454	0.481554	-3.2697	0.0010766	0.029581	Creatine kinase B-type OS=Gallus gallus OX=9031 GN=CKB PE=1 SV=1	creatine kinase B-type isoform A [Patagioenas fasciata monilis]	Creatine kinase B-type isoform A OS=Patagioenas fasciata monilis OX=372326 GN=CKB PE=3 SV=1	KOG3581	Creatine kinases	[C]	Energy production and conversion
transcript/11162	81.6466	-1.5778	0.388566	-4.06057	4.9e-05	0.00337078	Protein eva-1 homolog C OS=Mus musculus OX=10090 GN=Eva1c PE=2 SV=2	protein eva-1 homolog C isoform X1 [Columba livia]	Protein eva-1 homolog C OS=Columba livia OX=8932 GN=A306_00014807 PE=4 SV=1	NA	NA	NA	NA
transcript/11162	81.6466	-1.5778	0.388566	-4.06057	4.9e-05	0.00337078	Protein eva-1 homolog C OS=Mus musculus OX=10090 GN=Eva1c PE=2 SV=2	protein eva-1 homolog C isoform X1 [Columba livia]	Protein eva-1 homolog C OS=Columba livia OX=8932 GN=A306_00014807 PE=4 SV=1	NA	NA	NA	NA
transcript/11162	81.6466	-1.5778	0.388566	-4.06057	4.9e-05	0.00337078	Protein eva-1 homolog C OS=Mus musculus OX=10090 GN=Eva1c PE=2 SV=2	protein eva-1 homolog C isoform X1 [Columba livia]	Protein eva-1 homolog C OS=Columba livia OX=8932 GN=A306_00014807 PE=4 SV=1	NA	NA	NA	NA
m64083_220905_080145/9898762/ccs	435.976	-1.58282	0.471991	-3.3535	0.000797955	0.0244687	N(G),N(G)-dimethylarginine dimethylaminohydrolase 1 OS=Rattus norvegicus OX=10116 GN=Ddah1 PE=1 SV=3	N(G),N(G)-dimethylarginine dimethylaminohydrolase 1 isoform B [Patagioenas fasciata monilis]	Dimethylarginine dimethylaminohydrolase 1 (Fragment) OS=Columba livia OX=8932 GN=DDAH1 PE=4 SV=1	NA	NA	NA	NA
transcript/2447	178.457	-1.59465	0.490709	-3.24968	0.00115534	0.0307385	Putative beta-lactamase-like 1 OS=Homo sapiens OX=9606 GN=LACTBL1 PE=2 SV=2	putative beta-lactamase-like 1 [Columba livia]	Lactamase, beta-like 1 OS=Columba livia OX=8932 GN=LACTBL1 PE=4 SV=1	NA	NA	NA	NA
transcript/2305	328.876	-1.59907	0.300903	-5.31424	1.07e-07	2.7e-05	Protein quaking OS=Gallus gallus OX=9031 GN=QKI PE=2 SV=2	PREDICTED: protein quaking isoform X8 [Falco peregrinus]	Protein quaking OS=Lonchura striata domestica OX=299123 GN=QKI PE=4 SV=1	KOG1588	RNA-binding protein Sam68 and related KH domain proteins	[A]	RNA processing and modification
transcript/2305	328.876	-1.59907	0.300903	-5.31424	1.07e-07	2.7e-05	Protein quaking OS=Gallus gallus OX=9031 GN=QKI PE=2 SV=2	PREDICTED: protein quaking isoform X8 [Falco peregrinus]	Protein quaking OS=Lonchura striata domestica OX=299123 GN=QKI PE=4 SV=1	KOG1588	RNA-binding protein Sam68 and related KH domain proteins	[A]	RNA processing and modification
transcript/28300	498.295	-1.6027	0.416366	-3.84925	0.000118479	0.00648714		hypothetical protein RLOC_00009065, partial [Lonchura striata domestica]	Uncharacterized protein (Fragment) OS=Lonchura striata domestica OX=299123 GN=RLOC_00009065 PE=4 SV=1	NA	NA	NA	NA
transcript/31988	79.6789	-1.63624	0.460299	-3.55473	0.000378371	0.0150536	Creatine kinase B-type OS=Gallus gallus OX=9031 GN=CKB PE=1 SV=1	creatine kinase B-type isoform A [Patagioenas fasciata monilis]	Creatine kinase B-type isoform A OS=Patagioenas fasciata monilis OX=372326 GN=CKB PE=3 SV=1	KOG3581	Creatine kinases	[C]	Energy production and conversion
transcript/29148	17.0071	-1.64592	0.47098	-3.49468	0.000474632	0.0177102		putative LOC102093304 [Columba livia]	Putative LOC102093304 OS=Columba livia OX=8932 GN=A306_00007230 PE=4 SV=1	NA	NA	NA	NA
transcript/311	893.709	-1.67322	0.364457	-4.591	4.41e-06	0.000508871	Enhancer of filamentation 1 OS=Homo sapiens OX=9606 GN=NEDD9 PE=1 SV=1	neural precursor cell expressed, developmentally down-regulated 9 [Columba livia]	Neural cell expressed, developmentally down-regulated 9 OS=Columba livia OX=8932 GN=NEDD9 PE=4 SV=1	NA	NA	NA	NA
transcript/311	893.709	-1.67322	0.364457	-4.591	4.41e-06	0.000508871	Enhancer of filamentation 1 OS=Homo sapiens OX=9606 GN=NEDD9 PE=1 SV=1	neural precursor cell expressed, developmentally down-regulated 9 [Columba livia]	Neural cell expressed, developmentally down-regulated 9 OS=Columba livia OX=8932 GN=NEDD9 PE=4 SV=1	NA	NA	NA	NA
transcript/311	893.709	-1.67322	0.364457	-4.591	4.41e-06	0.000508871	Enhancer of filamentation 1 OS=Homo sapiens OX=9606 GN=NEDD9 PE=1 SV=1	neural precursor cell expressed, developmentally down-regulated 9 [Columba livia]	Neural cell expressed, developmentally down-regulated 9 OS=Columba livia OX=8932 GN=NEDD9 PE=4 SV=1	NA	NA	NA	NA
m64083_220905_080145/11995032/ccs.1	809.234	-1.69519	0.438662	-3.86445	0.000111342	0.00620884	ADP/ATP translocase 3 OS=Homo sapiens OX=9606 GN=SLC25A6 PE=1 SV=4	ATP/ADP antiporter [Gallus gallus]	Uncharacterized protein OS=Gallus gallus OX=9031 GN=SLC25A6 PE=2 SV=1	KOG0749	Mitochondrial ADP/ATP carrier proteins	[C]	Energy production and conversion
m64083_220905_080145/11995032/ccs.1	809.234	-1.69519	0.438662	-3.86445	0.000111342	0.00620884	ADP/ATP translocase 3 OS=Homo sapiens OX=9606 GN=SLC25A6 PE=1 SV=4	ATP/ADP antiporter [Gallus gallus]	Uncharacterized protein OS=Gallus gallus OX=9031 GN=SLC25A6 PE=2 SV=1	KOG0749	Mitochondrial ADP/ATP carrier proteins	[C]	Energy production and conversion
transcript/7874	121.996	-1.72433	0.569689	-3.02679	0.00247164	0.0481954	Aldehyde dehydrogenase family 8 member A1 OS=Bos taurus OX=9913 GN=ALDH8A1 PE=2 SV=1	aldehyde dehydrogenase family 8 member A1 [Columba livia]	Aldehyde dehydrogenase 8 family, member A1 OS=Columba livia OX=8932 GN=ALDH8A1 PE=3 SV=1	KOG2450	Aldehyde dehydrogenase	[C]	Energy production and conversion
transcript/5131	370.171	-1.73432	0.216068	-8.0267	1e-15	1.16e-12	Vacuolar ATPase assembly integral membrane protein VMA21 OS=Gallus gallus OX=9031 GN=VMA21 PE=3 SV=1	hypothetical protein A306_00000162 [Columba livia]	Vacuolar ATPase assembly integral membrane protein VMA21 OS=Columba livia OX=8932 GN=VMA21 PE=3 SV=1	KOG4783	Uncharacterized conserved protein	[S]	Function unknown
transcript/13772	797.079	-1.74321	0.334213	-5.21586	1.83e-07	4.19e-05	Inositol hexakisphosphate kinase 2 OS=Homo sapiens OX=9606 GN=IP6K2 PE=1 SV=2	inositol hexakisphosphate kinase 2 [Columba livia]	Kinase OS=Columba livia OX=8932 GN=IP6K2 PE=3 SV=1	KOG1620	Inositol polyphosphate multikinase, component of the ARGR transcription regulatory complex	[T]	Signal transduction mechanisms
m64083_220905_080145/6818072/ccs	153.156	-1.75775	0.568738	-3.09061	0.00199746	0.0424552	Excitatory amino acid transporter 4 OS=Homo sapiens OX=9606 GN=SLC1A6 PE=2 SV=1	PREDICTED: excitatory amino acid transporter 4 isoform X1 [Aquila chrysaetos canadensis]	Excitatory amino acid transporter 4-like isoform x4 OS=Limosa lapponica baueri OX=1758121 GN=llap_12686 PE=4 SV=1	KOG3787	Glutamate/aspartate and neutral amino acid transporters	[E]	Amino acid transport and metabolism
transcript/30249	225.411	-1.77298	0.370685	-4.78299	1.73e-06	0.000253398				NA	NA	NA	NA
m64083_220905_080145/13172973/ccs	13366.9	-1.78376	0.571998	-3.11847	0.00181792	0.0404601	ATP-dependent 6-phosphofructokinase, muscle type OS=Bos taurus OX=9913 GN=PFKM PE=2 SV=1	PREDICTED: ATP-dependent 6-phosphofructokinase, muscle type [Haliaeetus leucocephalus]	ATP-dependent 6-phosphofructokinase OS=Callipepla squamata OX=9009 GN=ASZ78_002845 PE=3 SV=1	KOG2440	Pyrophosphate-dependent phosphofructo-1-kinase	[G]	Carbohydrate transport and metabolism
m64083_220905_080145/13172973/ccs	13366.9	-1.78376	0.571998	-3.11847	0.00181792	0.0404601	ATP-dependent 6-phosphofructokinase, muscle type OS=Bos taurus OX=9913 GN=PFKM PE=2 SV=1	PREDICTED: ATP-dependent 6-phosphofructokinase, muscle type [Haliaeetus leucocephalus]	ATP-dependent 6-phosphofructokinase OS=Callipepla squamata OX=9009 GN=ASZ78_002845 PE=3 SV=1	KOG2440	Pyrophosphate-dependent phosphofructo-1-kinase	[G]	Carbohydrate transport and metabolism
transcript/13063	905.639	-1.7861	0.395418	-4.51699	6.27e-06	0.000667528	Enoyl-CoA delta isomerase 2, mitochondrial OS=Homo sapiens OX=9606 GN=ECI2 PE=1 SV=4	enoyl-CoA delta isomerase 2, mitochondrial isoform X2 [Columba livia]	Enoyl-CoA delta isomerase 2, transcript variant X1 OS=Columba livia OX=8932 GN=ECI2 PE=4 SV=1	KOG0016	Enoyl-CoA hydratase/isomerase	[I]	Lipid transport and metabolism
transcript/13063	905.639	-1.7861	0.395418	-4.51699	6.27e-06	0.000667528	Enoyl-CoA delta isomerase 2, mitochondrial OS=Homo sapiens OX=9606 GN=ECI2 PE=1 SV=4	enoyl-CoA delta isomerase 2, mitochondrial isoform X2 [Columba livia]	Enoyl-CoA delta isomerase 2, transcript variant X1 OS=Columba livia OX=8932 GN=ECI2 PE=4 SV=1	KOG0016	Enoyl-CoA hydratase/isomerase	[I]	Lipid transport and metabolism
transcript/14181	3516.78	-1.80324	0.496987	-3.62836	0.000285232	0.0125668	Arginine/serine-rich protein 1 OS=Homo sapiens OX=9606 GN=RSRP1 PE=1 SV=2	arginine/serine-rich protein 1 [Patagioenas fasciata monilis]	Arginine/serine-rich protein 1 OS=Patagioenas fasciata monilis OX=372326 GN=RSRP1 PE=4 SV=1	NA	NA	NA	NA
m64083_220905_080145/3473465/ccs	1600.91	-1.8036	0.508039	-3.55013	0.000385048	0.0151532	NADH-ubiquinone oxidoreductase chain 1 (Fragment) OS=Anas platyrhynchos OX=8839 GN=MT-ND1 PE=3 SV=2	NADH dehydrogenase subunit 1, partial (mitochondrion) [Ptilinopus regina]	NADH-ubiquinone oxidoreductase chain 1 (Fragment) OS=Ptilinopus regina OX=796401 PE=3 SV=1	KOG4770	NADH dehydrogenase subunit 1	[C]	Energy production and conversion
transcript/5897	1136.98	-1.81319	0.440834	-4.11309	3.9e-05	0.00292063	Heat shock cognate 71 kDa protein OS=Bos taurus OX=9913 GN=HSPA8 PE=1 SV=2	heat shock cognate 71 kDa protein isoform X1 [Alligator sinensis]	Heat shock cognate protein isoform A OS=Patagioenas fasciata monilis OX=372326 GN=HSPA8 PE=3 SV=1	KOG0101	Molecular chaperones HSP70/HSC70, HSP70 superfamily	[O]	Posttranslational modification, protein turnover, chaperones
m64083_220905_080145/1706773/ccs	588.531	-1.82586	0.462036	-3.95178	7.76e-05	0.00484408	DnaJ homolog subfamily A member 4 OS=Mus musculus OX=10090 GN=Dnaja4 PE=1 SV=1	dnaJ homolog subfamily A member 4 isoform X1 [Columba livia]	DnaJ (Hsp40) homolog, subfamily A, member 4, transcript variant X1 OS=Columba livia OX=8932 GN=DNAJA4 PE=3 SV=1	KOG0712	Molecular chaperone (DnaJ superfamily)	[O]	Posttranslational modification, protein turnover, chaperones
transcript/3364	962.307	-1.82806	0.404639	-4.51776	6.25e-06	0.000667528	Insulin-induced gene 1 protein OS=Gallus gallus OX=9031 GN=INSIG1 PE=2 SV=1	insulin-induced gene 1 protein [Columba livia]	Insulin-induced gene protein OS=Columba livia OX=8932 GN=INSIG1 PE=3 SV=1	KOG4363	Putative growth response protein	[T]	Signal transduction mechanisms
transcript/4146	884.388	-1.83093	0.548612	-3.33738	0.000845714	0.0253078	Oxidative stress-induced growth inhibitor 1 OS=Homo sapiens OX=9606 GN=OSGIN1 PE=1 SV=3	oxidative stress-induced growth inhibitor 1 isoform X1 [Columba livia]	Oxidative stress induced growth inhibitor 1, transcript variant X1 OS=Columba livia OX=8932 GN=OSGIN1 PE=4 SV=1	NA	NA	NA	NA
transcript/18229	8073.99	-1.83382	0.558495	-3.2835	0.00102527	0.028817	Glyceraldehyde-3-phosphate dehydrogenase OS=Columba livia OX=8932 GN=GAPDH PE=2 SV=3	glyceraldehyde-3-phosphate dehydrogenase [Columba livia]	Glyceraldehyde-3-phosphate dehydrogenase OS=Ficedula albicollis OX=59894 GN=GAPDH PE=3 SV=1	KOG0657	Glyceraldehyde 3-phosphate dehydrogenase	[G]	Carbohydrate transport and metabolism
transcript/18229	8073.99	-1.83382	0.558495	-3.2835	0.00102527	0.028817	Glyceraldehyde-3-phosphate dehydrogenase OS=Columba livia OX=8932 GN=GAPDH PE=2 SV=3	glyceraldehyde-3-phosphate dehydrogenase [Columba livia]	Glyceraldehyde-3-phosphate dehydrogenase OS=Ficedula albicollis OX=59894 GN=GAPDH PE=3 SV=1	KOG0657	Glyceraldehyde 3-phosphate dehydrogenase	[G]	Carbohydrate transport and metabolism
transcript/1176	764.473	-1.84806	0.479445	-3.85459	0.000115923	0.00637026	Protein transport protein Sec61 subunit alpha isoform 1 OS=Bos taurus OX=9913 GN=SEC61A1 PE=2 SV=3	PREDICTED: protein transport protein Sec61 subunit alpha [Ficedula albicollis]	Sec61 translocon alpha 1 subunit OS=Ficedula albicollis OX=59894 GN=SEC61A1 PE=3 SV=1	KOG1373	Transport protein Sec61, alpha subunit	[O]	Posttranslational modification, protein turnover, chaperones
transcript/1176	764.473	-1.84806	0.479445	-3.85459	0.000115923	0.00637026	Protein transport protein Sec61 subunit alpha isoform 1 OS=Bos taurus OX=9913 GN=SEC61A1 PE=2 SV=3	PREDICTED: protein transport protein Sec61 subunit alpha [Ficedula albicollis]	Sec61 translocon alpha 1 subunit OS=Ficedula albicollis OX=59894 GN=SEC61A1 PE=3 SV=1	KOG1373	Transport protein Sec61, alpha subunit	[O]	Posttranslational modification, protein turnover, chaperones
transcript/26846	743.932	-1.87201	0.396185	-4.72508	2.3e-06	0.000314308	Nucleoside diphosphate kinase OS=Columba livia OX=8932 PE=2 SV=2	nucleoside diphosphate kinase [Columba livia]	Nucleoside diphosphate kinase OS=Columba livia OX=8932 GN=A306_00006382 PE=3 SV=1	KOG0888	Nucleoside diphosphate kinase	[F]	Nucleotide transport and metabolism
transcript/8417	1009.59	-1.87461	0.256141	-7.31867	2.5e-13	2.1e-10	RAB6-interacting golgin OS=Danio rerio OX=7955 GN=gorab PE=2 SV=1	RAB6-interacting golgin [Columba livia]	Golgin, RAB6-interacting OS=Columba livia OX=8932 GN=GORAB PE=4 SV=1	NA	NA	NA	NA
transcript/13352	2643.07	-1.87813	0.432402	-4.34348	1.4e-05	0.00130019	14-3-3 protein epsilon OS=Bos taurus OX=9913 GN=YWHAE PE=2 SV=1	Homo sapiens tyrosine 3-monooxygenase/tryptophan 5-monooxygenase activation protein, epsilon polypeptide, partial [synthetic construct]	Putative multifunctional chaperone 14-3-3 family (Fragment) OS=Desmodus rotundus OX=9430 PE=2 SV=1	KOG0841	Multifunctional chaperone (14-3-3 family)	[O]	Posttranslational modification, protein turnover, chaperones
transcript/17991	17.9574	-1.89153	0.600823	-3.14823	0.00164264	0.0381172	TLC domain-containing protein 2 OS=Danio rerio OX=7955 GN=tlcd2 PE=2 SV=1	TLC domain-containing protein 2 [Patagioenas fasciata monilis]	TLC domain-containing protein 2 OS=Patagioenas fasciata monilis OX=372326 GN=TLCD2 PE=4 SV=1	NA	NA	NA	NA
transcript/11810	6054.53	-1.89506	0.60762	-3.11882	0.00181574	0.0404601	Aspartate aminotransferase, cytoplasmic OS=Gallus gallus OX=9031 GN=GOT1 PE=1 SV=3	aspartate aminotransferase, cytoplasmic [Patagioenas fasciata monilis]	Aspartate aminotransferase OS=Patagioenas fasciata monilis OX=372326 GN=GOT1 PE=4 SV=1	KOG1412	Aspartate aminotransferase/Glutamic oxaloacetic transaminase AAT2/GOT1	[E]	Amino acid transport and metabolism
transcript/19846	1205.37	-1.89649	0.573709	-3.30567	0.000947483	0.0276416	Diamine acetyltransferase 1 OS=Gallus gallus OX=9031 GN=SAT1 PE=2 SV=1	diamine acetyltransferase 1 [Patagioenas fasciata monilis]	Diamine acetyltransferase 1 OS=Patagioenas fasciata monilis OX=372326 GN=SAT1 PE=4 SV=1	KOG3216	Diamine acetyltransferase	[E]	Amino acid transport and metabolism
m64083_220905_080145/7670303/ccs	82.9582	-1.9017	0.46523	-4.08766	4.36e-05	0.0031208	Ribulose-phosphate 3-epimerase OS=Homo sapiens OX=9606 GN=RPE PE=1 SV=1	Ribulose-phosphate 3-epimerase, partial [Aptenodytes forsteri]	Ribulose-phosphate 3-epimerase (Fragment) OS=Aptenodytes forsteri OX=9233 GN=AS27_09336 PE=4 SV=1	KOG3111	D-ribulose-5-phosphate 3-epimerase	[G]	Carbohydrate transport and metabolism
transcript/10962	96.626	-1.91708	0.421531	-4.54789	5.42e-06	0.000593381	Glyoxylate/hydroxypyruvate reductase B OS=Pectobacterium atrosepticum (strain SCRI 1043 / ATCC BAA-672) OX=218491 GN=ghrB PE=3 SV=2	uncharacterized protein LOC102090231 isoform X1 [Columba livia]	Putative 2-ketogluconate reductase, transcript variant X1 (Fragment) OS=Columba livia OX=8932 GN=A306_00013618 PE=3 SV=1	KOG0069	Glyoxylate/hydroxypyruvate reductase (D-isomer-specific 2-hydroxy acid dehydrogenase superfamily)	[C]	Energy production and conversion
transcript/6831	527.767	-1.91724	0.46189	-4.15085	3.31e-05	0.00255394	Four and a half LIM domains protein 3 OS=Bos taurus OX=9913 GN=FHL3 PE=2 SV=1	four and a half LIM domains protein 3 [Patagioenas fasciata monilis]	Four and a half LIM domains protein 3 OS=Patagioenas fasciata monilis OX=372326 GN=FHL3 PE=4 SV=1	KOG1704	FOG: LIM domain	[R]	General function prediction only
transcript/6831	527.767	-1.91724	0.46189	-4.15085	3.31e-05	0.00255394	Four and a half LIM domains protein 3 OS=Bos taurus OX=9913 GN=FHL3 PE=2 SV=1	four and a half LIM domains protein 3 [Patagioenas fasciata monilis]	Four and a half LIM domains protein 3 OS=Patagioenas fasciata monilis OX=372326 GN=FHL3 PE=4 SV=1	KOG1704	FOG: LIM domain	[R]	General function prediction only
transcript/6831	527.767	-1.91724	0.46189	-4.15085	3.31e-05	0.00255394	Four and a half LIM domains protein 3 OS=Bos taurus OX=9913 GN=FHL3 PE=2 SV=1	four and a half LIM domains protein 3 [Patagioenas fasciata monilis]	Four and a half LIM domains protein 3 OS=Patagioenas fasciata monilis OX=372326 GN=FHL3 PE=4 SV=1	KOG1704	FOG: LIM domain	[R]	General function prediction only
transcript/6831	527.767	-1.91724	0.46189	-4.15085	3.31e-05	0.00255394	Four and a half LIM domains protein 3 OS=Bos taurus OX=9913 GN=FHL3 PE=2 SV=1	four and a half LIM domains protein 3 [Patagioenas fasciata monilis]	Four and a half LIM domains protein 3 OS=Patagioenas fasciata monilis OX=372326 GN=FHL3 PE=4 SV=1	KOG1704	FOG: LIM domain	[R]	General function prediction only
transcript/5192	7269.48	-1.92109	0.475007	-4.04434	5.25e-05	0.00355584	Endoplasmin OS=Gallus gallus OX=9031 GN=HSP90B1 PE=1 SV=1	endoplasmin [Patagioenas fasciata monilis]	Endoplasmin OS=Patagioenas fasciata monilis OX=372326 GN=HSP90B1 PE=3 SV=1	KOG0020	Endoplasmic reticulum glucose-regulated protein (GRP94/endoplasmin), HSP90 family	[O]	Posttranslational modification, protein turnover, chaperones
transcript/5192	7269.48	-1.92109	0.475007	-4.04434	5.25e-05	0.00355584	Endoplasmin OS=Gallus gallus OX=9031 GN=HSP90B1 PE=1 SV=1	endoplasmin [Patagioenas fasciata monilis]	Endoplasmin OS=Patagioenas fasciata monilis OX=372326 GN=HSP90B1 PE=3 SV=1	KOG0020	Endoplasmic reticulum glucose-regulated protein (GRP94/endoplasmin), HSP90 family	[O]	Posttranslational modification, protein turnover, chaperones
transcript/23599	4155.39	-1.92773	0.482633	-3.9942	6.49e-05	0.00417426				NA	NA	NA	NA
transcript/15559	5148.41	-1.94682	0.357893	-5.43967	5.34e-08	1.49e-05	Polyubiquitin-C OS=Bos taurus OX=9913 GN=UBC PE=1 SV=1	PREDICTED: polyubiquitin-C [Monodelphis domestica]	GH15714 OS=Drosophila grimshawi OX=7222 GN=Dgri\GH15714 PE=4 SV=1	KOG0001	Ubiquitin and ubiquitin-like proteins	[R]	General function prediction only
transcript/15559	5148.41	-1.94682	0.357893	-5.43967	5.34e-08	1.49e-05	Polyubiquitin-C OS=Bos taurus OX=9913 GN=UBC PE=1 SV=1	PREDICTED: polyubiquitin-C [Monodelphis domestica]	GH15714 OS=Drosophila grimshawi OX=7222 GN=Dgri\GH15714 PE=4 SV=1	KOG0001	Ubiquitin and ubiquitin-like proteins	[R]	General function prediction only
transcript/15559	5148.41	-1.94682	0.357893	-5.43967	5.34e-08	1.49e-05	Polyubiquitin-C OS=Bos taurus OX=9913 GN=UBC PE=1 SV=1	PREDICTED: polyubiquitin-C [Monodelphis domestica]	GH15714 OS=Drosophila grimshawi OX=7222 GN=Dgri\GH15714 PE=4 SV=1	KOG0001	Ubiquitin and ubiquitin-like proteins	[R]	General function prediction only
transcript/15559	5148.41	-1.94682	0.357893	-5.43967	5.34e-08	1.49e-05	Polyubiquitin-C OS=Bos taurus OX=9913 GN=UBC PE=1 SV=1	PREDICTED: polyubiquitin-C [Monodelphis domestica]	GH15714 OS=Drosophila grimshawi OX=7222 GN=Dgri\GH15714 PE=4 SV=1	KOG0001	Ubiquitin and ubiquitin-like proteins	[R]	General function prediction only
transcript/15559	5148.41	-1.94682	0.357893	-5.43967	5.34e-08	1.49e-05	Polyubiquitin-C OS=Bos taurus OX=9913 GN=UBC PE=1 SV=1	PREDICTED: polyubiquitin-C [Monodelphis domestica]	GH15714 OS=Drosophila grimshawi OX=7222 GN=Dgri\GH15714 PE=4 SV=1	KOG0001	Ubiquitin and ubiquitin-like proteins	[R]	General function prediction only
transcript/15559	5148.41	-1.94682	0.357893	-5.43967	5.34e-08	1.49e-05	Polyubiquitin-C OS=Bos taurus OX=9913 GN=UBC PE=1 SV=1	PREDICTED: polyubiquitin-C [Monodelphis domestica]	GH15714 OS=Drosophila grimshawi OX=7222 GN=Dgri\GH15714 PE=4 SV=1	KOG0001	Ubiquitin and ubiquitin-like proteins	[R]	General function prediction only
transcript/21041	8.63337	-1.95677	0.628507	-3.11336	0.00184972	0.0408134	Beta-synuclein OS=Mus musculus OX=10090 GN=Sncb PE=1 SV=1	beta-synuclein isoform X1 [Apteryx rowi]	Beta-synuclein (Fragment) OS=Egretta garzetta OX=188379 GN=Z169_01260 PE=3 SV=1	NA	NA	NA	NA
m64083_220905_080145/4786400/ccs	43067.1	-1.96719	0.583552	-3.37105	0.00074881	0.0234286		hypothetical protein N339_01877, partial [Pterocles gutturalis]	Uncharacterized protein (Fragment) OS=Pterocles gutturalis OX=240206 GN=N339_01877 PE=4 SV=1	NA	NA	NA	NA
transcript/13460	43.0965	-1.9727	0.632265	-3.12005	0.00180818	0.040402	Sterol-4-alpha-carboxylate 3-dehydrogenase, decarboxylating OS=Homo sapiens OX=9606 GN=NSDHL PE=1 SV=2	sterol-4-alpha-carboxylate 3-dehydrogenase, decarboxylating isoform X1 [Columba livia]	NAD(P) dependent steroid dehydrogenase-like OS=Columba livia OX=8932 GN=NSDHL PE=3 SV=1	KOG1430	C-3 sterol dehydrogenase/3-beta-hydroxysteroid dehydrogenase and related dehydrogenases	[E]	Amino acid transport and metabolism
m64083_220905_080145/7274961/ccs.1	12.5092	-1.98261	0.586045	-3.38304	0.000716877	0.0227116				NA	NA	NA	NA
transcript/6378	785.066	-1.9899	0.474664	-4.19222	2.76e-05	0.00220877	Vesicle-associated membrane protein 7 OS=Gallus gallus OX=9031 GN=VAMP7 PE=2 SV=1	vesicle-associated membrane protein 7 [Columba livia]	Vesicle-associated membrane protein 7, transcript variant X1 OS=Columba livia OX=8932 GN=VAMP7 PE=3 SV=1	KOG0859	Synaptobrevin/VAMP-like protein	[U]	Intracellular trafficking, secretion, and vesicular transport
transcript/6378	785.066	-1.9899	0.474664	-4.19222	2.76e-05	0.00220877	Vesicle-associated membrane protein 7 OS=Gallus gallus OX=9031 GN=VAMP7 PE=2 SV=1	vesicle-associated membrane protein 7 [Columba livia]	Vesicle-associated membrane protein 7, transcript variant X1 OS=Columba livia OX=8932 GN=VAMP7 PE=3 SV=1	KOG0859	Synaptobrevin/VAMP-like protein	[U]	Intracellular trafficking, secretion, and vesicular transport
m64083_220905_080145/4589883/ccs	715.35	-1.99253	0.524238	-3.8008	0.000144227	0.00754173	Heat shock cognate 71 kDa protein OS=Bos taurus OX=9913 GN=HSPA8 PE=1 SV=2	Heat shock cognate 71 kDa protein, partial [Phalacrocorax carbo]	Heat shock cognate protein isoform A OS=Patagioenas fasciata monilis OX=372326 GN=HSPA8 PE=3 SV=1	KOG0101	Molecular chaperones HSP70/HSC70, HSP70 superfamily	[O]	Posttranslational modification, protein turnover, chaperones
transcript/1264	84.6209	-1.99627	0.654571	-3.04975	0.00229035	0.0465499	Mitogen-activated protein kinase kinase kinase 4 OS=Homo sapiens OX=9606 GN=MAP3K4 PE=1 SV=2	mitogen-activated protein kinase kinase kinase 4 [Columba livia]	Mitogen-activated protein kinase kinase kinase 4 OS=Columba livia OX=8932 GN=MAP3K4 PE=4 SV=1	KOG4645	MAPKKK (MAP kinase kinase kinase) SSK2 and related serine/threonine protein kinases	[T]	Signal transduction mechanisms
transcript/8097	984.179	-2.00331	0.49104	-4.07974	4.51e-05	0.00319454				NA	NA	NA	NA
transcript/7590	79.3238	-2.00522	0.538474	-3.7239	0.000196171	0.00953226	Potassium voltage-gated channel subfamily F member 1 OS=Homo sapiens OX=9606 GN=KCNF1 PE=1 SV=1	potassium voltage-gated channel subfamily F member 1 [Columba livia]	Potassium channel, voltage gated modifier subfamily F, member 1 OS=Columba livia OX=8932 GN=KCNF1 PE=3 SV=1	KOG3713	Voltage-gated K+ channel KCNB/KCNC	[P]	Inorganic ion transport and metabolism
transcript/7590	79.3238	-2.00522	0.538474	-3.7239	0.000196171	0.00953226	Potassium voltage-gated channel subfamily F member 1 OS=Homo sapiens OX=9606 GN=KCNF1 PE=1 SV=1	potassium voltage-gated channel subfamily F member 1 [Columba livia]	Potassium channel, voltage gated modifier subfamily F, member 1 OS=Columba livia OX=8932 GN=KCNF1 PE=3 SV=1	KOG3713	Voltage-gated K+ channel KCNB/KCNC	[P]	Inorganic ion transport and metabolism
transcript/1357	154.104	-2.00557	0.486631	-4.12134	3.77e-05	0.00283197	Aspartyl/asparaginyl beta-hydroxylase OS=Homo sapiens OX=9606 GN=ASPH PE=1 SV=3	aspartyl/asparaginyl beta-hydroxylase isoform X4 [Columba livia]	Aspartate beta-hydroxylase, transcript variant X1 OS=Columba livia OX=8932 GN=ASPH PE=4 SV=1	KOG3696	Aspartyl beta-hydroxylase	[O]	Posttranslational modification, protein turnover, chaperones
transcript/4546	62.5565	-2.00743	0.591684	-3.39275	0.000691952	0.0221074				NA	NA	NA	NA
transcript/22401	2421.51	-2.01329	0.42665	-4.71885	2.37e-06	0.00032003	NADH dehydrogenase [ubiquinone] 1 beta subcomplex subunit 4 OS=Gallus gallus OX=9031 GN=NDUFB4 PE=3 SV=2	NADH dehydrogenase [ubiquinone] 1 beta subcomplex subunit 4 [Patagioenas fasciata monilis]	NADH dehydrogenase [ubiquinone] 1 beta subcomplex subunit 4 OS=Patagioenas fasciata monilis OX=372326 GN=NDUFB4 PE=4 SV=1	NA	NA	NA	NA
m64083_220905_080145/9702003/ccs.1	211.253	-2.01537	0.346287	-5.81995	5.89e-09	2.06e-06	Dual specificity protein phosphatase 8 OS=Homo sapiens OX=9606 GN=DUSP8 PE=1 SV=2	dual specificity protein phosphatase 8 isoform B [Patagioenas fasciata monilis]	Dual specificity protein phosphatase 8 isoform A OS=Patagioenas fasciata monilis OX=372326 GN=DUSP8 PE=4 SV=1	KOG1716	Dual specificity phosphatase	[V]	Defense mechanisms
m64083_220905_080145/2886041/ccs	422.432	-2.01553	0.666881	-3.02233	0.00250838	0.0485933	Fatty acyl-CoA hydrolase precursor, medium chain OS=Anas platyrhynchos OX=8839 PE=1 SV=1	fatty acyl-CoA hydrolase precursor, medium chain [Columba livia]	Fatty acyl-CoA hydrolase, medium chain OS=Columba livia OX=8932 GN=A306_00009331 PE=3 SV=1	KOG1516	Carboxylesterase and related proteins	[R]	General function prediction only
transcript/15206	36.9233	-2.01922	0.62649	-3.22308	0.00126822	0.0325387	TLC domain-containing protein 2 OS=Danio rerio OX=7955 GN=tlcd2 PE=2 SV=1	TLC domain-containing protein 2 [Patagioenas fasciata monilis]	TLC domain-containing protein 2 OS=Patagioenas fasciata monilis OX=372326 GN=TLCD2 PE=4 SV=1	KOG4474	Uncharacterized conserved protein	[S]	Function unknown
transcript/11669	54.7928	-2.02557	0.523676	-3.86798	0.000109741	0.0061651	Dexamethasone-induced Ras-related protein 1 OS=Homo sapiens OX=9606 GN=RASD1 PE=1 SV=1	PREDICTED: dexamethasone-induced Ras-related protein 1 isoform X2 [Parus major]	Dexamethasone-induced ras-related 1 OS=Gallus gallus OX=9031 GN=RASD1 PE=2 SV=1	KOG0395	Ras-related GTPase	[R]	General function prediction only
transcript/6172	21.5582	-2.0719	0.484868	-4.27312	1.93e-05	0.00166456	Plastin-1 OS=Gallus gallus OX=9031 GN=PLS1 PE=1 SV=1	plastin-1 [Columba livia]	Plastin 1, transcript variant X2 OS=Columba livia OX=8932 GN=PLS1 PE=4 SV=1	KOG0046	Ca2+-binding actin-bundling protein (fimbrin/plastin), EF-Hand protein superfamily	[Z]	Cytoskeleton
transcript/6172	21.5582	-2.0719	0.484868	-4.27312	1.93e-05	0.00166456	Plastin-1 OS=Gallus gallus OX=9031 GN=PLS1 PE=1 SV=1	plastin-1 [Columba livia]	Plastin 1, transcript variant X2 OS=Columba livia OX=8932 GN=PLS1 PE=4 SV=1	KOG0046	Ca2+-binding actin-bundling protein (fimbrin/plastin), EF-Hand protein superfamily	[Z]	Cytoskeleton
transcript/6172	21.5582	-2.0719	0.484868	-4.27312	1.93e-05	0.00166456	Plastin-1 OS=Gallus gallus OX=9031 GN=PLS1 PE=1 SV=1	plastin-1 [Columba livia]	Plastin 1, transcript variant X2 OS=Columba livia OX=8932 GN=PLS1 PE=4 SV=1	KOG0046	Ca2+-binding actin-bundling protein (fimbrin/plastin), EF-Hand protein superfamily	[Z]	Cytoskeleton
transcript/17752	536.271	-2.08222	0.647145	-3.21755	0.00129292	0.0328373	Cathepsin K OS=Canis lupus familiaris OX=9615 GN=CTSK PE=2 SV=1	cathepsin K [Patagioenas fasciata monilis]	Cathepsin K OS=Patagioenas fasciata monilis OX=372326 GN=CTSK PE=3 SV=1	KOG1543	Cysteine proteinase Cathepsin L	[O]	Posttranslational modification, protein turnover, chaperones
transcript/17752	536.271	-2.08222	0.647145	-3.21755	0.00129292	0.0328373	Cathepsin K OS=Canis lupus familiaris OX=9615 GN=CTSK PE=2 SV=1	cathepsin K [Patagioenas fasciata monilis]	Cathepsin K OS=Patagioenas fasciata monilis OX=372326 GN=CTSK PE=3 SV=1	KOG1543	Cysteine proteinase Cathepsin L	[O]	Posttranslational modification, protein turnover, chaperones
m64083_220905_080145/8192330/ccs	383.758	-2.0891	0.286522	-7.29124	3.07e-13	2.44e-10	Chemokine-like receptor 1 OS=Sus scrofa OX=9823 GN=CMLKR1 PE=2 SV=1	chemokine-like receptor 1 [Patagioenas fasciata monilis]	Chemokine-like receptor 1 OS=Patagioenas fasciata monilis OX=372326 GN=CMKLR1 PE=3 SV=1	NA	NA	NA	NA
transcript/27163	736.364	-2.09504	0.533444	-3.92738	8.59e-05	0.00529693	Retinoid-binding protein 7 OS=Mus musculus OX=10090 GN=Rbp7 PE=1 SV=1	PREDICTED: retinoid-binding protein 7 [Serinus canaria]	Retinol binding protein 7, cellular OS=Columba livia OX=8932 GN=RBP7 PE=3 SV=1	KOG4015	Fatty acid-binding protein FABP	[I]	Lipid transport and metabolism
transcript/2369	9239.85	-2.13485	0.440074	-4.85111	1.23e-06	0.0001995	Calcipressin-1 OS=Bos taurus OX=9913 GN=RCAN1 PE=2 SV=1	calcipressin-1 isoform X1 [Columba livia]	Regulator of calcineurin 1 OS=Columba livia OX=8932 GN=RCAN1 PE=4 SV=1	KOG4019	Calcineurin-mediated signaling pathway inhibitor DSCR1	[R]	General function prediction only
transcript/21283	508.607	-2.16069	0.398121	-5.42722	5.72e-08	1.55e-05	DNA-directed RNA polymerase II subunit RPB3 OS=Bos taurus OX=9913 GN=POLR2C PE=1 SV=1	ubiquinone biosynthesis protein COQ9, mitochondrial [Patagioenas fasciata monilis]	Ubiquinone biosynthesis protein COQ9, mitochondrial OS=Patagioenas fasciata monilis OX=372326 GN=COQ9 PE=4 SV=1	KOG1522	RNA polymerase II, subunit POLR2C/RPB3	[K]	Transcription
transcript/21283	508.607	-2.16069	0.398121	-5.42722	5.72e-08	1.55e-05	DNA-directed RNA polymerase II subunit RPB3 OS=Bos taurus OX=9913 GN=POLR2C PE=1 SV=1	ubiquinone biosynthesis protein COQ9, mitochondrial [Patagioenas fasciata monilis]	Ubiquinone biosynthesis protein COQ9, mitochondrial OS=Patagioenas fasciata monilis OX=372326 GN=COQ9 PE=4 SV=1	KOG1522	RNA polymerase II, subunit POLR2C/RPB3	[K]	Transcription
m64083_220905_080145/6031995/ccs	260.831	-2.18065	0.566838	-3.84704	0.000119556	0.00649901	Oxidative stress-induced growth inhibitor 1 OS=Homo sapiens OX=9606 GN=OSGIN1 PE=1 SV=3	oxidative stress-induced growth inhibitor 1 isoform X1 [Columba livia]	Oxidative stress induced growth inhibitor 1, transcript variant X1 OS=Columba livia OX=8932 GN=OSGIN1 PE=4 SV=1	NA	NA	NA	NA
transcript/2155	800.03	-2.19223	0.353767	-6.19683	5.76e-10	2.64e-07	Heat shock protein HSP 90-alpha OS=Gallus gallus OX=9031 GN=HSP90AA1 PE=3 SV=3	Heat shock protein HSP 90-alpha [Antrostomus carolinensis]	Heat shock protein 90kDa alpha (Cytosolic), class A member 1 OS=Columba livia OX=8932 GN=HSP90AA1 PE=3 SV=1	KOG0019	Molecular chaperone (HSP90 family)	[O]	Posttranslational modification, protein turnover, chaperones
transcript/7812	876.331	-2.20257	0.701943	-3.13781	0.00170213	0.0389308	Ribonuclease T2-A OS=Mus musculus OX=10090 GN=Rnaset2a PE=1 SV=1	ribonuclease T2 [Columba livia]	Ribonuclease T2, transcript variant X1 OS=Columba livia OX=8932 GN=RNASET2 PE=3 SV=1	KOG1642	Ribonuclease, T2 family	[A]	RNA processing and modification
transcript/11217	809.488	-2.23237	0.670133	-3.33124	0.000864599	0.0257708	Glia-derived nexin OS=Homo sapiens OX=9606 GN=SERPINE2 PE=1 SV=1	glia-derived nexin isoform X2 [Columba livia]	Serpin peptidase inhibitor, clade E (Nexin, plasminogen activator inhibitor type 1), member 2, transcript variant X1 OS=Columba livia OX=8932 GN=SERPINE2 PE=3 SV=1	KOG2392	Serpin	[V]	Defense mechanisms
transcript/8766	17.4083	-2.23411	0.619756	-3.60482	0.000312372	0.0134489	Tumor protein D53 homolog OS=Gallus gallus OX=9031 GN=TPD52L1 PE=2 SV=1	PREDICTED: tumor protein D53 isoform X1 [Aquila chrysaetos canadensis]	Tumor protein D53 homolog OS=Gallus gallus OX=9031 GN=TPD52L1 PE=4 SV=3	KOG4010	Coiled-coil protein TPD52	[R]	General function prediction only
transcript/14039	119.193	-2.24226	0.462572	-4.84739	1.25e-06	0.000201116	Heat shock protein HSP 90-alpha OS=Gallus gallus OX=9031 GN=HSP90AA1 PE=3 SV=3	heat shock protein 90 alpha, partial [Coturnix japonica]	Heat shock protein HSP 90-alpha OS=Merops nubicus OX=57421 GN=N331_03988 PE=3 SV=1	KOG0019	Molecular chaperone (HSP90 family)	[O]	Posttranslational modification, protein turnover, chaperones
m64083_220905_080145/11405201/ccs	829.217	-2.25253	0.711132	-3.16752	0.00153745	0.0365652	Apolipoprotein A-I OS=Gallus gallus OX=9031 GN=APOA1 PE=1 SV=2	serine/threonine-protein kinase SIK3 [Patagioenas fasciata monilis]	Serine/threonine-protein kinase SIK3 OS=Patagioenas fasciata monilis OX=372326 GN=SIK3 PE=3 SV=1	NA	NA	NA	NA
transcript/16253	83.0695	-2.26593	0.752442	-3.01143	0.00260022	0.0498662	Leucine-rich repeat-containing protein 14B OS=Danio rerio OX=7955 GN=lrrc14b PE=3 SV=1	leucine-rich repeat-containing protein 14B isoform X1 [Columba livia]	Leucine rich repeat containing 14B, transcript variant X1 OS=Columba livia OX=8932 GN=LRRC14B PE=4 SV=1	NA	NA	NA	NA
transcript/32396	204.98	-2.26624	0.655023	-3.45978	0.000540613	0.0189114	Mitochondrial import inner membrane translocase subunit TIM14 OS=Bos taurus OX=9913 GN=DNAJC19 PE=3 SV=3	mitochondrial import inner membrane translocase subunit TIM14 [Patagioenas fasciata monilis]	Mitochondrial import inner membrane translocase subunit TIM14 OS=Patagioenas fasciata monilis OX=372326 GN=DNAJC19 PE=4 SV=1	KOG0723	Molecular chaperone (DnaJ superfamily)	[O]	Posttranslational modification, protein turnover, chaperones
transcript/3041	27.5322	-2.27099	0.659001	-3.44611	0.000568726	0.0194448	Krueppel-like factor 6 OS=Homo sapiens OX=9606 GN=KLF6 PE=1 SV=3	Krueppel-like factor 6 [Columba livia]	Kruppel-like factor 6 OS=Columba livia OX=8932 GN=KLF6 PE=4 SV=1	KOG1721	FOG: Zn-finger	[R]	General function prediction only
m64083_220905_080145/5046454/ccs	199.933	-2.27509	0.436696	-5.20977	1.89e-07	4.2e-05	Tubulin alpha-1A chain OS=Cricetulus griseus OX=10029 GN=TUBA1A PE=2 SV=1	tubulin alpha-1 chain [Gallus gallus]	Tubulin alpha chain OS=Pan troglodytes OX=9598 GN=CK820_G0026875 PE=3 SV=1	KOG1376	Alpha tubulin	[Z]	Cytoskeleton
m64083_220905_080145/5046454/ccs	199.933	-2.27509	0.436696	-5.20977	1.89e-07	4.2e-05	Tubulin alpha-1A chain OS=Cricetulus griseus OX=10029 GN=TUBA1A PE=2 SV=1	tubulin alpha-1 chain [Gallus gallus]	Tubulin alpha chain OS=Pan troglodytes OX=9598 GN=CK820_G0026875 PE=3 SV=1	KOG1376	Alpha tubulin	[Z]	Cytoskeleton
transcript/14258	12186.9	-2.28651	0.566889	-4.03343	5.5e-05	0.00369192	Myotilin OS=Mus musculus OX=10090 GN=Myot PE=1 SV=1	myotilin isoform X1 [Columba livia]	Myotilin, transcript variant X2 OS=Columba livia OX=8932 GN=MYOT PE=4 SV=1	NA	NA	NA	NA
transcript/14258	12186.9	-2.28651	0.566889	-4.03343	5.5e-05	0.00369192	Myotilin OS=Mus musculus OX=10090 GN=Myot PE=1 SV=1	myotilin isoform X1 [Columba livia]	Myotilin, transcript variant X2 OS=Columba livia OX=8932 GN=MYOT PE=4 SV=1	NA	NA	NA	NA
transcript/27316	801.919	-2.29628	0.667468	-3.44028	0.000581113	0.019646	Myosin light chain 1, skeletal muscle isoform OS=Gallus gallus OX=9031 PE=1 SV=3	myosin light chain 1/3, skeletal muscle isoform isoform X1 [Columba livia]	Myosin light chain 1, skeletal muscle isoform (Fragment) OS=Haliaeetus albicilla OX=8969 GN=N329_09447 PE=4 SV=1	KOG0030	Myosin essential light chain, EF-Hand protein superfamily	[Z]	Cytoskeleton
m64083_220905_080145/1378378/ccs.1	12.5437	-2.30996	0.665363	-3.47173	0.000517124	0.0184747				NA	NA	NA	NA
m64083_220905_080145/1378378/ccs.2	9.66709	-2.32708	0.670758	-3.46933	0.00052175	0.0185426				NA	NA	NA	NA
transcript/11833	459.86	-2.33757	0.573791	-4.07391	4.62e-05	0.00324948	Dual specificity protein phosphatase 1 OS=Homo sapiens OX=9606 GN=DUSP1 PE=1 SV=3	dual specificity protein phosphatase 1 [Patagioenas fasciata monilis]	Dual specificity protein phosphatase OS=Patagioenas fasciata monilis OX=372326 GN=DUSP1 PE=3 SV=1	KOG1716	Dual specificity phosphatase	[V]	Defense mechanisms
transcript/11833	459.86	-2.33757	0.573791	-4.07391	4.62e-05	0.00324948	Dual specificity protein phosphatase 1 OS=Homo sapiens OX=9606 GN=DUSP1 PE=1 SV=3	dual specificity protein phosphatase 1 [Patagioenas fasciata monilis]	Dual specificity protein phosphatase OS=Patagioenas fasciata monilis OX=372326 GN=DUSP1 PE=3 SV=1	KOG1716	Dual specificity phosphatase	[V]	Defense mechanisms
transcript/27286	327.533	-2.34424	0.678832	-3.45334	0.000553687	0.0191023				NA	NA	NA	NA
m64083_220905_080145/4391190/ccs	3281.62	-2.34913	0.565697	-4.15263	3.29e-05	0.00254713	Protein-lysine methyltransferase METTL21E OS=Bos taurus OX=9913 GN=METTL21E PE=2 SV=1	protein-lysine methyltransferase METTL21E isoform X1 [Columba livia]	Protein-lysine methyltransferase METTL21E, transcript variant X2 OS=Columba livia OX=8932 GN=A306_00003100 PE=4 SV=1	KOG2793	Putative N2,N2-dimethylguanosine tRNA methyltransferase	[A]	RNA processing and modification
m64083_220905_080145/6488146/ccs.1	259.992	-2.35661	0.583538	-4.03849	5.38e-05	0.00362938	Heat shock protein HSP 90-alpha OS=Bos taurus OX=9913 GN=HSP90AA1 PE=1 SV=3	heat shock protein HSP 90-alpha [Rattus norvegicus]	Epididymis luminal secretory protein 52 OS=Homo sapiens OX=9606 GN=EL52 PE=2 SV=1	KOG0019	Molecular chaperone (HSP90 family)	[O]	Posttranslational modification, protein turnover, chaperones
transcript/22914	120.726	-2.35908	0.735872	-3.20583	0.00134674	0.0334864		troponin T type 3 (skeletal, fast), transcript variant X1 [Columba livia]	Troponin T type 3 (Skeletal, fast), transcript variant X1 OS=Columba livia OX=8932 GN=TNNT3 PE=4 SV=1	NA	NA	NA	NA
m64083_220905_080145/11927970/ccs	921.166	-2.36654	0.565636	-4.18385	2.87e-05	0.00227963	Cytosolic 5&apos;-nucleotidase 1A OS=Homo sapiens OX=9606 GN=NT5C1A PE=1 SV=1	PREDICTED: cytosolic 5&apos;-nucleotidase 1A [Aquila chrysaetos canadensis]	5&apos;-nucleotidase OS=Columba livia OX=8932 PE=2 SV=1	NA	NA	NA	NA
transcript/7714	158.027	-2.38621	0.625741	-3.81342	0.000137057	0.007293		protein phosphatase 1 regulatory subunit 32 isoform X1 [Columba livia]	Protein phosphatase 1 regulatory subunit 32 OS=Patagioenas fasciata monilis OX=372326 GN=PPP1R32 PE=4 SV=1	NA	NA	NA	NA
transcript/7714	158.027	-2.38621	0.625741	-3.81342	0.000137057	0.007293		protein phosphatase 1 regulatory subunit 32 isoform X1 [Columba livia]	Protein phosphatase 1 regulatory subunit 32 OS=Patagioenas fasciata monilis OX=372326 GN=PPP1R32 PE=4 SV=1	NA	NA	NA	NA
transcript/7637	183.291	-2.38954	0.427459	-5.59011	2.27e-08	6.86e-06	Lanosterol 14-alpha demethylase OS=Macaca fascicularis OX=9541 GN=CYP51A1 PE=2 SV=2	lanosterol 14-alpha demethylase [Patagioenas fasciata monilis]	Lanosterol 14-alpha demethylase OS=Patagioenas fasciata monilis OX=372326 GN=AV530_014357 PE=3 SV=1	KOG0684	Cytochrome P450	[Q]	Secondary metabolites biosynthesis, transport and catabolism
transcript/9537	113.631	-2.39252	0.552832	-4.32774	1.51e-05	0.00136576	Dipeptidyl aminopeptidase-like protein 6 OS=Pan troglodytes OX=9598 GN=DPP6 PE=2 SV=1	dipeptidyl aminopeptidase-like protein 6 isoform X1 [Columba livia]	Dipeptidyl-peptidase 6 OS=Columba livia OX=8932 GN=DPP6 PE=3 SV=1	KOG2100	Dipeptidyl aminopeptidase	[O]	Posttranslational modification, protein turnover, chaperones
transcript/29017	281.408	-2.40329	0.784149	-3.06484	0.00217788	0.0449618				NA	NA	NA	NA
m64083_220905_080145/8127007/ccs	150.699	-2.42709	0.464219	-5.22834	1.71e-07	3.98e-05	Aldose 1-epimerase OS=Rattus norvegicus OX=10116 GN=Galm PE=1 SV=1	aldose 1-epimerase isoform X1 [Columba livia]	Galactose mutarotase (Aldose 1-epimerase), transcript variant X1 (Fragment) OS=Columba livia OX=8932 GN=GALM PE=4 SV=1	KOG1604	Predicted mutarotase	[G]	Carbohydrate transport and metabolism
transcript/32685	11579.2	-2.43335	0.511025	-4.7617	1.92e-06	0.000278947		PREDICTED: uncharacterized protein LOC104301690 [Picoides pubescens]		NA	NA	NA	NA
transcript/3975	565.254	-2.49422	0.561032	-4.44576	8.76e-06	0.000865043	Mitotic interactor and substrate of PLK1 OS=Homo sapiens OX=9606 GN=MISP PE=1 SV=1	LOW QUALITY PROTEIN: mitotic interactor and substrate of PLK1 [Columba livia]	Mitotic interactor and substrate of PLK1 OS=Patagioenas fasciata monilis OX=372326 GN=MISP PE=4 SV=1	NA	NA	NA	NA
transcript/18964	577.549	-2.51903	0.47554	-5.2972	1.18e-07	2.91e-05				NA	NA	NA	NA
transcript/16614	2689.39	-2.52173	0.811722	-3.10664	0.00189226	0.041086	GTP-binding protein RAD OS=Mus musculus OX=10090 GN=Rrad PE=1 SV=1	GTP-binding protein RAD [Patagioenas fasciata monilis]	GTP-binding protein RAD OS=Patagioenas fasciata monilis OX=372326 GN=RRAD PE=4 SV=1	KOG0395	Ras-related GTPase	[R]	General function prediction only
m64083_220905_080145/12780357/ccs	99.3598	-2.53808	0.535162	-4.74264	2.11e-06	0.000300745				NA	NA	NA	NA
m64083_220905_080145/12125660/ccs	74.5982	-2.54531	0.610131	-4.17175	3.02e-05	0.00237909	Squalene monooxygenase OS=Homo sapiens OX=9606 GN=SQLE PE=1 SV=3	squalene monooxygenase [Columba livia]	Squalene epoxidase OS=Columba livia OX=8932 GN=SQLE PE=4 SV=1	KOG1298	Squalene monooxygenase	[I]	Lipid transport and metabolism
transcript/6344	5650.78	-2.58435	0.576906	-4.47966	7.48e-06	0.000758254	Myotilin OS=Homo sapiens OX=9606 GN=MYOT PE=1 SV=2	myotilin isoform X1 [Columba livia]	Myotilin, transcript variant X1 OS=Columba livia OX=8932 GN=MYOT PE=4 SV=1	NA	NA	NA	NA
transcript/6344	5650.78	-2.58435	0.576906	-4.47966	7.48e-06	0.000758254	Myotilin OS=Homo sapiens OX=9606 GN=MYOT PE=1 SV=2	myotilin isoform X1 [Columba livia]	Myotilin, transcript variant X1 OS=Columba livia OX=8932 GN=MYOT PE=4 SV=1	NA	NA	NA	NA
m64083_220905_080145/7471893/ccs.1	96.0701	-2.58933	0.765345	-3.38322	0.000716418	0.0227116				NA	NA	NA	NA
m64083_220905_080145/940/ccs	62.7469	-2.60315	0.638	-4.08017	4.5e-05	0.00319454				NA	NA	NA	NA
m64083_220905_080145/4325525/ccs	2569.18	-2.62282	0.795074	-3.29884	0.000970845	0.0279989	Heat shock cognate 71 kDa protein OS=Bos taurus OX=9913 GN=HSPA8 PE=1 SV=2	heat shock cognate protein isoform B [Patagioenas fasciata monilis]	Heat shock cognate protein isoform A OS=Patagioenas fasciata monilis OX=372326 GN=HSPA8 PE=3 SV=1	KOG0101	Molecular chaperones HSP70/HSC70, HSP70 superfamily	[O]	Posttranslational modification, protein turnover, chaperones
transcript/14150	375.412	-2.62386	0.794068	-3.30432	0.000952071	0.0276686	Epoxide hydrolase 1 OS=Oryctolagus cuniculus OX=9986 GN=EPHX1 PE=1 SV=2	epoxide hydrolase 1-like isoform X1 [Columba livia]	Epoxide hydrolase 1-like OS=Columba livia OX=8932 GN=A306_00010449 PE=4 SV=1	KOG2565	Predicted hydrolases or acyltransferases (alpha/beta hydrolase superfamily)	[R]	General function prediction only
transcript/4713	1207.76	-2.6279	0.641403	-4.09712	4.18e-05	0.00305395	Fragile X mental retardation syndrome-related protein 1 OS=Mus musculus OX=10090 GN=Fxr1 PE=1 SV=2	fragile X mental retardation syndrome-related protein 1 isoform A [Patagioenas fasciata monilis]	Fragile X mental retardation syndrome-related protein 1 isoform A OS=Patagioenas fasciata monilis OX=372326 GN=FXR1 PE=4 SV=1	NA	NA	NA	NA
transcript/4713	1207.76	-2.6279	0.641403	-4.09712	4.18e-05	0.00305395	Fragile X mental retardation syndrome-related protein 1 OS=Mus musculus OX=10090 GN=Fxr1 PE=1 SV=2	fragile X mental retardation syndrome-related protein 1 isoform A [Patagioenas fasciata monilis]	Fragile X mental retardation syndrome-related protein 1 isoform A OS=Patagioenas fasciata monilis OX=372326 GN=FXR1 PE=4 SV=1	NA	NA	NA	NA
transcript/4713	1207.76	-2.6279	0.641403	-4.09712	4.18e-05	0.00305395	Fragile X mental retardation syndrome-related protein 1 OS=Mus musculus OX=10090 GN=Fxr1 PE=1 SV=2	fragile X mental retardation syndrome-related protein 1 isoform A [Patagioenas fasciata monilis]	Fragile X mental retardation syndrome-related protein 1 isoform A OS=Patagioenas fasciata monilis OX=372326 GN=FXR1 PE=4 SV=1	NA	NA	NA	NA
transcript/4713	1207.76	-2.6279	0.641403	-4.09712	4.18e-05	0.00305395	Fragile X mental retardation syndrome-related protein 1 OS=Mus musculus OX=10090 GN=Fxr1 PE=1 SV=2	fragile X mental retardation syndrome-related protein 1 isoform A [Patagioenas fasciata monilis]	Fragile X mental retardation syndrome-related protein 1 isoform A OS=Patagioenas fasciata monilis OX=372326 GN=FXR1 PE=4 SV=1	NA	NA	NA	NA
transcript/4713	1207.76	-2.6279	0.641403	-4.09712	4.18e-05	0.00305395	Fragile X mental retardation syndrome-related protein 1 OS=Mus musculus OX=10090 GN=Fxr1 PE=1 SV=2	fragile X mental retardation syndrome-related protein 1 isoform A [Patagioenas fasciata monilis]	Fragile X mental retardation syndrome-related protein 1 isoform A OS=Patagioenas fasciata monilis OX=372326 GN=FXR1 PE=4 SV=1	NA	NA	NA	NA
transcript/4713	1207.76	-2.6279	0.641403	-4.09712	4.18e-05	0.00305395	Fragile X mental retardation syndrome-related protein 1 OS=Mus musculus OX=10090 GN=Fxr1 PE=1 SV=2	fragile X mental retardation syndrome-related protein 1 isoform A [Patagioenas fasciata monilis]	Fragile X mental retardation syndrome-related protein 1 isoform A OS=Patagioenas fasciata monilis OX=372326 GN=FXR1 PE=4 SV=1	NA	NA	NA	NA
transcript/24867	698.978	-2.67048	0.759209	-3.51745	0.000435712	0.0167971				NA	NA	NA	NA
transcript/15368	817.756	-2.67811	0.705039	-3.79853	0.000145559	0.00758513	Guanine nucleotide-binding protein G(i) subunit alpha-2 OS=Gallus gallus OX=9031 GN=GNAI2 PE=2 SV=2	guanine nucleotide-binding protein G(i) subunit alpha-2 [Patagioenas fasciata monilis]	Guanine nucleotide-binding protein G(I) subunit alpha-2 OS=Patagioenas fasciata monilis OX=372326 GN=GNAI2 PE=4 SV=1	KOG0082	G-protein alpha subunit (small G protein superfamily)	[T]	Signal transduction mechanisms
transcript/1731	29.082	-2.74959	0.769061	-3.57526	0.000349882	0.014341	Terminal nucleotidyltransferase 5A OS=Homo sapiens OX=9606 GN=TENT5A PE=1 SV=2	protein FAM46B [Patagioenas fasciata monilis]	Protein FAM46B OS=Patagioenas fasciata monilis OX=372326 GN=FAM46B PE=4 SV=1	KOG3852	Uncharacterized conserved protein	[S]	Function unknown
transcript/15339	466.507	-2.79093	0.746486	-3.73876	0.000184933	0.00913304				NA	NA	NA	NA
transcript/995	532.092	-2.82897	0.931641	-3.03655	0.00239305	0.0478108				NA	NA	NA	NA
m64083_220905_080145/13894416/ccs	34.3053	-2.8891	0.916185	-3.1534	0.00161381	0.0377522	Nuclear pore complex protein Nup85 OS=Mus musculus OX=10090 GN=Nup85 PE=1 SV=1	nuclear pore complex protein Nup85 [Patagioenas fasciata monilis]	Nuclear pore complex protein Nup85 OS=Patagioenas fasciata monilis OX=372326 GN=NUP85 PE=4 SV=1	KOG2271	Nuclear pore complex component (sc Nup85)	[U]	Intracellular trafficking, secretion, and vesicular transport
m64083_220905_080145/13894416/ccs	34.3053	-2.8891	0.916185	-3.1534	0.00161381	0.0377522	Nuclear pore complex protein Nup85 OS=Mus musculus OX=10090 GN=Nup85 PE=1 SV=1	nuclear pore complex protein Nup85 [Patagioenas fasciata monilis]	Nuclear pore complex protein Nup85 OS=Patagioenas fasciata monilis OX=372326 GN=NUP85 PE=4 SV=1	KOG2271	Nuclear pore complex component (sc Nup85)	[U]	Intracellular trafficking, secretion, and vesicular transport
transcript/28773	51.4843	-2.92902	0.833454	-3.51432	0.000440887	0.0169534				NA	NA	NA	NA
m64083_220905_080145/12911280/ccs	975.185	-2.9408	0.770854	-3.81499	0.000136191	0.00727251	Myosin-1 OS=Bos taurus OX=9913 GN=MYH1 PE=2 SV=2	PREDICTED: myosin heavy chain, skeletal muscle, adult-like isoform X1 [Calypte anna]	Uncharacterized protein OS=Loxodonta africana OX=9785 GN=MYH1 PE=3 SV=1	KOG0161	Myosin class II heavy chain	[Z]	Cytoskeleton
transcript/12437	6281.92	-2.94449	0.821772	-3.5831	0.00033954	0.0140936	Pyruvate kinase PKM OS=Gallus gallus OX=9031 GN=PKM PE=2 SV=2	pyruvate kinase PKM isoform A [Patagioenas fasciata monilis]	Pyruvate kinase OS=Patagioenas fasciata monilis OX=372326 GN=PKM PE=3 SV=1	KOG2323	Pyruvate kinase	[G]	Carbohydrate transport and metabolism
transcript/12437	6281.92	-2.94449	0.821772	-3.5831	0.00033954	0.0140936	Pyruvate kinase PKM OS=Gallus gallus OX=9031 GN=PKM PE=2 SV=2	pyruvate kinase PKM isoform A [Patagioenas fasciata monilis]	Pyruvate kinase OS=Patagioenas fasciata monilis OX=372326 GN=PKM PE=3 SV=1	KOG2323	Pyruvate kinase	[G]	Carbohydrate transport and metabolism
transcript/27814	992.993	-2.94869	0.613348	-4.80753	1.53e-06	0.000230923	Troponin I, cardiac muscle OS=Coturnix japonica OX=93934 GN=TNNI3 PE=2 SV=2	troponin I, cardiac muscle [Gallus gallus]	Cardiac troponin I OS=Gallus gallus OX=9031 PE=2 SV=1	KOG3977	Troponin I	[Z]	Cytoskeleton
transcript/27814	992.993	-2.94869	0.613348	-4.80753	1.53e-06	0.000230923	Troponin I, cardiac muscle OS=Coturnix japonica OX=93934 GN=TNNI3 PE=2 SV=2	troponin I, cardiac muscle [Gallus gallus]	Cardiac troponin I OS=Gallus gallus OX=9031 PE=2 SV=1	KOG3977	Troponin I	[Z]	Cytoskeleton
transcript/18127	26.5582	-3.01177	0.924247	-3.25862	0.00111955	0.030158	Ras-related protein Rab-7b OS=Bos taurus OX=9913 GN=RAB7B PE=2 SV=1	ras-related protein Rab-7b [Patagioenas fasciata monilis]	Ras-related protein Rab-7b OS=Patagioenas fasciata monilis OX=372326 GN=RAB7B PE=4 SV=1	KOG0394	Ras-related GTPase	[R]	General function prediction only
transcript/27158	196.082	-3.04906	0.788488	-3.86698	0.000110193	0.00616754	Mitochondrial inner membrane protease ATP23 homolog OS=Xenopus laevis OX=8355 GN=atp23 PE=2 SV=1	mitochondrial inner membrane protease ATP23 homolog isoform X1 [Columba livia]	Mitochondrial inner membrane protease ATP23 OS=Columba livia OX=8932 GN=XRCC6BP1 PE=3 SV=1	KOG3314	Ku70-binding protein	[L]	Replication, recombination and repair
m64083_220905_080145/14091233/ccs	68.9076	-3.10795	0.953528	-3.25942	0.00111641	0.030158	Argininosuccinate synthase OS=Bos taurus OX=9913 GN=ASS1 PE=2 SV=1	argininosuccinate synthase [Amazona aestiva]	Argininosuccinate synthase OS=Amazona aestiva OX=12930 GN=AAES_09813 PE=4 SV=1	KOG1706	Argininosuccinate synthase	[E]	Amino acid transport and metabolism
m64083_220905_080145/8454799/ccs	51.0696	-3.19039	0.842589	-3.78642	0.000152835	0.0078293				NA	NA	NA	NA
m64083_220905_080145/7931263/ccs	71.8826	-3.20859	0.894652	-3.58641	0.00033526	0.0139957	NA	NA	NA	NA	NA	NA	NA
m64083_220905_080145/1705543/ccs	192.543	-3.23014	0.992579	-3.25429	0.00113676	0.030351	Tubulin polymerization-promoting protein family member 3 OS=Homo sapiens OX=9606 GN=TPPP3 PE=1 SV=1	tubulin polymerization-promoting protein family member 3, partial [Columba livia]	Tubulin polymerization-promoting protein family member 3 (Fragment) OS=Columba livia OX=8932 GN=TPPP3 PE=4 SV=1	KOG4070	Putative signal transduction protein p25	[T]	Signal transduction mechanisms
transcript/17318	20470.2	-3.23125	1.05332	-3.0677	0.00215716	0.0449022	Actin, alpha skeletal muscle OS=Bos taurus OX=9913 GN=ACTA1 PE=1 SV=1	actin, alpha skeletal muscle [Homo sapiens]	ACTA1 isoform 1 OS=Pan troglodytes OX=9598 GN=ACTA1 PE=3 SV=2	KOG0676	Actin and related proteins	[Z]	Cytoskeleton
transcript/11931	40.6546	-3.24447	0.966878	-3.35562	0.000791879	0.02443	Peroxisome assembly factor 2 OS=Homo sapiens OX=9606 GN=PEX6 PE=1 SV=2	peroxisome biogenesis factor 6, partial [Columba livia]	Peroxisome assembly factor 2 (Fragment) OS=Columba livia OX=8932 GN=A306_11976 PE=3 SV=1	KOG0736	Peroxisome assembly factor 2 containing the AAA+-type ATPase domain	[O]	Posttranslational modification, protein turnover, chaperones
transcript/20759	8615.97	-3.30889	0.916178	-3.61162	0.000304286	0.0131382	Myosin regulatory light chain 2, skeletal muscle isoform OS=Gallus gallus OX=9031 GN=MYLPF PE=1 SV=2	RecName: Full=Myosin regulatory light chain 2, skeletal muscle isoform; AltName: Full=DTNB; AltName: Full=Fast skeletal myosin light chain 2; Short=MLC-2; AltName: Full=G2; AltName: Full=LC2f	Myosin regulatory light chain 2, skeletal muscle isoform (Fragment) OS=bird metagenome OX=1833763 PE=4 SV=1	KOG0031	Myosin regulatory light chain, EF-Hand protein superfamily	[Z]	Cytoskeleton
m64083_220905_080145/2295809/ccs	209.93	-3.32015	0.930706	-3.56735	0.000360611	0.0146888	Fatty acyl-CoA hydrolase precursor, medium chain OS=Anas platyrhynchos OX=8839 PE=1 SV=1	fatty acyl-CoA hydrolase precursor, medium chain-like [Columba livia]	Carboxylic ester hydrolase OS=Columba livia OX=8932 GN=A306_00009332 PE=3 SV=1	KOG1516	Carboxylesterase and related proteins	[R]	General function prediction only
m64083_220905_080145/4457357/ccs	94.4718	-3.35975	0.644637	-5.21186	1.87e-07	4.2e-05				NA	NA	NA	NA
m64083_220905_080145/13633260/ccs	10414.4	-3.40003	0.835271	-4.07058	4.69e-05	0.00326592	Myosin-4 OS=Canis lupus familiaris OX=9615 GN=MYH4 PE=3 SV=1	Myosin heavy chain, skeletal muscle, adult, partial [Apaloderma vittatum]	Myosin heavy chain, skeletal muscle, adult (Fragment) OS=Tauraco erythrolophus OX=121530 GN=N340_12312 PE=4 SV=1	KOG0161	Myosin class II heavy chain	[Z]	Cytoskeleton
m64083_220905_080145/13633260/ccs	10414.4	-3.40003	0.835271	-4.07058	4.69e-05	0.00326592	Myosin-4 OS=Canis lupus familiaris OX=9615 GN=MYH4 PE=3 SV=1	Myosin heavy chain, skeletal muscle, adult, partial [Apaloderma vittatum]	Myosin heavy chain, skeletal muscle, adult (Fragment) OS=Tauraco erythrolophus OX=121530 GN=N340_12312 PE=4 SV=1	KOG0161	Myosin class II heavy chain	[Z]	Cytoskeleton
m64083_220905_080145/4064821/ccs	425.874	-3.40397	0.617387	-5.51351	3.52e-08	1e-05	40S ribosomal protein S4, Y isoform 1 OS=Monodelphis domestica OX=13616 GN=RPS4Y1 PE=2 SV=3	40S ribosomal protein S4 isoform X2 [Heterocephalus glaber]	Uncharacterized protein (Fragment) OS=Cervus elaphus hippelaphus OX=46360 GN=Celaphus_00009848 PE=3 SV=1	KOG0378	40S ribosomal protein S4	[J]	Translation, ribosomal structure and biogenesis
m64083_220905_080145/4064821/ccs	425.874	-3.40397	0.617387	-5.51351	3.52e-08	1e-05	40S ribosomal protein S4, Y isoform 1 OS=Monodelphis domestica OX=13616 GN=RPS4Y1 PE=2 SV=3	40S ribosomal protein S4 isoform X2 [Heterocephalus glaber]	Uncharacterized protein (Fragment) OS=Cervus elaphus hippelaphus OX=46360 GN=Celaphus_00009848 PE=3 SV=1	KOG0378	40S ribosomal protein S4	[J]	Translation, ribosomal structure and biogenesis
transcript/24200	672.095	-3.42208	1.12802	-3.0337	0.00241575	0.0478108	NA	NA	NA	NA	NA	NA	NA
transcript/31281	151.577	-3.46829	0.700886	-4.94844	7.48e-07	0.000136212	FXYD domain-containing ion transport regulator 6 OS=Macaca fascicularis OX=9541 GN=FXYD6 PE=3 SV=1	FXYD domain-containing ion transport regulator 6 [Columba livia]	FXYD domain-containing ion transport regulator OS=Columba livia OX=8932 GN=A306_00015041 PE=3 SV=1	NA	NA	NA	NA
m64083_220905_080145/11143404/ccs	7.13079	-3.51992	1.03261	-3.40875	0.000652601	0.0212088	NA	NA	NA	NA	NA	NA	NA
transcript/13349	727.915	-3.55308	0.474726	-7.48448	7.18e-14	7.24e-11	Myotilin OS=Mus musculus OX=10090 GN=Myot PE=1 SV=1	myotilin isoform X1 [Columba livia]	Myotilin, transcript variant X1 OS=Columba livia OX=8932 GN=MYOT PE=4 SV=1	NA	NA	NA	NA
transcript/13349	727.915	-3.55308	0.474726	-7.48448	7.18e-14	7.24e-11	Myotilin OS=Mus musculus OX=10090 GN=Myot PE=1 SV=1	myotilin isoform X1 [Columba livia]	Myotilin, transcript variant X1 OS=Columba livia OX=8932 GN=MYOT PE=4 SV=1	NA	NA	NA	NA
transcript/20309	17903	-3.59636	1.07657	-3.34057	0.000836066	0.025268	Myosin light chain 1, skeletal muscle isoform OS=Gallus gallus OX=9031 PE=1 SV=3	myosin light chain 1/3, skeletal muscle isoform isoform X1 [Columba livia]	Myosin, light chain 1, alkali skeletal, fast, transcript variant X1 OS=Columba livia OX=8932 GN=MYL1 PE=4 SV=1	KOG0030	Myosin essential light chain, EF-Hand protein superfamily	[Z]	Cytoskeleton
m64083_220905_080145/459964/ccs	95.8414	-3.60862	0.905448	-3.98545	6.74e-05	0.00427903	Epoxide hydrolase 1 OS=Oryctolagus cuniculus OX=9986 GN=EPHX1 PE=1 SV=2	epoxide hydrolase 1-like isoform X3 [Columba livia]	Epoxide hydrolase 1-like OS=Columba livia OX=8932 GN=A306_00010449 PE=4 SV=1	KOG2565	Predicted hydrolases or acyltransferases (alpha/beta hydrolase superfamily)	[R]	General function prediction only
m64083_220905_080145/7668653/ccs.1	279.996	-3.62077	0.85895	-4.21535	2.49e-05	0.00201543				NA	NA	NA	NA
transcript/9804	2511.99	-3.64526	0.80781	-4.51252	6.41e-06	0.000670049	Glutathione-specific gamma-glutamylcyclotransferase 1 OS=Mus musculus OX=10090 GN=Chac1 PE=1 SV=2	PREDICTED: glutathione-specific gamma-glutamylcyclotransferase 1 [Taeniopygia guttata]	Gamma-glutamylcyclotransferase OS=Lonchura striata domestica OX=299123 GN=CHAC1 PE=3 SV=1	KOG3182	Predicted cation transporter	[P]	Inorganic ion transport and metabolism
transcript/13960	124.766	-3.64877	0.771991	-4.72645	2.28e-06	0.000314308	Four and a half LIM domains protein 2 OS=Homo sapiens OX=9606 GN=FHL2 PE=1 SV=3	four and a half LIM domains 2, transcript variant X5, partial [Columba livia]	Four and a half LIM domains 2, transcript variant X5 (Fragment) OS=Columba livia OX=8932 GN=FHL2 PE=4 SV=1	KOG1704	FOG: LIM domain	[R]	General function prediction only
transcript/27768	3230.68	-3.66217	0.756035	-4.84392	1.27e-06	0.0002025	ATP synthase F(0) complex subunit C1, mitochondrial OS=Bos taurus OX=9913 GN=ATP5MC1 PE=1 SV=1	ubiquitin-conjugating enzyme E2 Z [Patagioenas fasciata monilis]	Ubiquitin-conjugating enzyme E2 Z OS=Patagioenas fasciata monilis OX=372326 GN=UBE2Z PE=3 SV=1	KOG3025	Mitochondrial F1F0-ATP synthase, subunit c/ATP9/proteolipid	[C]	Energy production and conversion
transcript/22668	247.598	-3.67784	0.966979	-3.80343	0.000142705	0.00751415	mRNA turnover protein 4 homolog OS=Bos taurus OX=9913 GN=MRTO4 PE=2 SV=1	PREDICTED: mRNA turnover protein 4 homolog [Pelecanus crispus]	MRT4 homolog, ribosome maturation factor (Fragment) OS=Columba livia OX=8932 GN=MRTO4 PE=4 SV=1	KOG0816	Protein involved in mRNA turnover	[A]	RNA processing and modification
transcript/9791	123.36	-3.67807	1.2166	-3.02323	0.00250089	0.0485201	Fatty acyl-CoA hydrolase precursor, medium chain OS=Anas platyrhynchos OX=8839 PE=1 SV=1	fatty acyl-CoA hydrolase precursor, medium chain isoform X1 [Columba livia]	Carboxylic ester hydrolase OS=Columba livia OX=8932 GN=A306_00009330 PE=3 SV=1	KOG1516	Carboxylesterase and related proteins	[R]	General function prediction only
transcript/30368	119.296	-3.70484	0.54796	-6.76115	1.37e-11	8.28e-09	DNA-directed RNA polymerases I and III subunit RPAC2 OS=Xenopus laevis OX=8355 GN=polr1d PE=3 SV=1	DNA-directed RNA polymerases I and III subunit RPAC2 [Patagioenas fasciata monilis]	DNA-directed RNA polymerases I and III subunit RPAC2 OS=Patagioenas fasciata monilis OX=372326 GN=AV530_003942 PE=4 SV=1	KOG3438	DNA-directed RNA polymerase, subunit L	[K]	Transcription
transcript/23636	1566.12	-3.96854	0.896028	-4.42904	9.47e-06	0.000922851	Myoglobin OS=Phalacrocorax capillatus OX=146617 GN=MB PE=1 SV=2	myoglobin [Columba livia]	Myoglobin OS=Columba livia OX=8932 GN=MB PE=3 SV=1	KOG3378	Globins and related hemoproteins	[C]	Energy production and conversion
transcript/16184	132.818	-3.97825	0.959836	-4.14472	3.4e-05	0.00260991	NFU1 iron-sulfur cluster scaffold homolog, mitochondrial OS=Homo sapiens OX=9606 GN=NFU1 PE=1 SV=2	PREDICTED: NFU1 iron-sulfur cluster scaffold homolog, mitochondrial isoform X1 [Calidris pugnax]	Uncharacterized protein (Fragment) OS=Pygoscelis adeliae OX=9238 GN=AS28_04349 PE=4 SV=1	KOG2358	NifU-like domain-containing proteins	[O]	Posttranslational modification, protein turnover, chaperones
transcript/16184	132.818	-3.97825	0.959836	-4.14472	3.4e-05	0.00260991	NFU1 iron-sulfur cluster scaffold homolog, mitochondrial OS=Homo sapiens OX=9606 GN=NFU1 PE=1 SV=2	PREDICTED: NFU1 iron-sulfur cluster scaffold homolog, mitochondrial isoform X1 [Calidris pugnax]	Uncharacterized protein (Fragment) OS=Pygoscelis adeliae OX=9238 GN=AS28_04349 PE=4 SV=1	KOG2358	NifU-like domain-containing proteins	[O]	Posttranslational modification, protein turnover, chaperones
transcript/9262	81.6495	-4.02427	1.22867	-3.2753	0.0010555	0.0292139	Ovotransferrin OS=Anas platyrhynchos OX=8839 PE=1 SV=1	ovotransferrin [Columba livia]	Transferrin OS=Columba livia OX=8932 GN=TF PE=4 SV=1	NA	NA	NA	NA
transcript/11965	1025.54	-4.09431	0.793514	-5.15971	2.47e-07	5.32e-05	Vimentin OS=Gallus gallus OX=9031 GN=VIM PE=3 SV=2	vimentin [Patagioenas fasciata monilis]	Vimentin OS=Patagioenas fasciata monilis OX=372326 GN=VIM PE=3 SV=1	NA	NA	NA	NA
transcript/11965	1025.54	-4.09431	0.793514	-5.15971	2.47e-07	5.32e-05	Vimentin OS=Gallus gallus OX=9031 GN=VIM PE=3 SV=2	vimentin [Patagioenas fasciata monilis]	Vimentin OS=Patagioenas fasciata monilis OX=372326 GN=VIM PE=3 SV=1	NA	NA	NA	NA
transcript/7116	852.582	-4.13891	0.896142	-4.61859	3.86e-06	0.000459741	Nuclear distribution protein nudE-like 1 OS=Gallus gallus OX=9031 GN=NDEL1 PE=2 SV=1	nuclear distribution protein nudE-like 1 isoform X1 [Columba livia]	NudE neurodevelopment protein 1-like 1, transcript variant X1 OS=Columba livia OX=8932 GN=NDEL1 PE=4 SV=1	KOG1853	LIS1-interacting protein NUDE	[Z]	Cytoskeleton
transcript/2037	6372.09	-4.17436	0.871755	-4.78846	1.68e-06	0.000251465	Collagen alpha-1(III) chain (Fragments) OS=Gallus gallus OX=9031 GN=COL3A1 PE=2 SV=2	LOW QUALITY PROTEIN: collagen alpha-1(III) chain [Columba livia]	Collagen, type III, alpha 1 OS=Columba livia OX=8932 GN=COL3A1 PE=4 SV=1	KOG3544	Collagens (type IV and type XIII), and related proteins	[W]	Extracellular structures
transcript/2037	6372.09	-4.17436	0.871755	-4.78846	1.68e-06	0.000251465	Collagen alpha-1(III) chain (Fragments) OS=Gallus gallus OX=9031 GN=COL3A1 PE=2 SV=2	LOW QUALITY PROTEIN: collagen alpha-1(III) chain [Columba livia]	Collagen, type III, alpha 1 OS=Columba livia OX=8932 GN=COL3A1 PE=4 SV=1	KOG3544	Collagens (type IV and type XIII), and related proteins	[W]	Extracellular structures
transcript/2037	6372.09	-4.17436	0.871755	-4.78846	1.68e-06	0.000251465	Collagen alpha-1(III) chain (Fragments) OS=Gallus gallus OX=9031 GN=COL3A1 PE=2 SV=2	LOW QUALITY PROTEIN: collagen alpha-1(III) chain [Columba livia]	Collagen, type III, alpha 1 OS=Columba livia OX=8932 GN=COL3A1 PE=4 SV=1	KOG3544	Collagens (type IV and type XIII), and related proteins	[W]	Extracellular structures
transcript/2037	6372.09	-4.17436	0.871755	-4.78846	1.68e-06	0.000251465	Collagen alpha-1(III) chain (Fragments) OS=Gallus gallus OX=9031 GN=COL3A1 PE=2 SV=2	LOW QUALITY PROTEIN: collagen alpha-1(III) chain [Columba livia]	Collagen, type III, alpha 1 OS=Columba livia OX=8932 GN=COL3A1 PE=4 SV=1	KOG3544	Collagens (type IV and type XIII), and related proteins	[W]	Extracellular structures
transcript/18708	13982.9	-4.22027	1.30411	-3.23614	0.00121158	0.031568	Actin, alpha skeletal muscle OS=Bos taurus OX=9913 GN=ACTA1 PE=1 SV=1	nuclear pore complex protein Nup133 [Patagioenas fasciata monilis]	Nuclear pore complex protein Nup133 OS=Patagioenas fasciata monilis OX=372326 GN=NUP133 PE=3 SV=1	KOG0676	Actin and related proteins	[Z]	Cytoskeleton
transcript/32319	62.5167	-4.22656	1.09956	-3.84389	0.000121101	0.00655944	NA	NA	NA	NA	NA	NA	NA
transcript/24561	393.983	-4.30054	0.874018	-4.92042	8.64e-07	0.000150003	Histone H2A.Z OS=Gallus gallus OX=9031 GN=H2AFZ PE=1 SV=3	histone H2A.Z [Gallus gallus]	Histone H2A OS=Taeniopygia guttata OX=59729 PE=2 SV=1	KOG1757	Histone 2A	[B]	Chromatin structure and dynamics
transcript/24561	393.983	-4.30054	0.874018	-4.92042	8.64e-07	0.000150003	Histone H2A.Z OS=Gallus gallus OX=9031 GN=H2AFZ PE=1 SV=3	histone H2A.Z [Gallus gallus]	Histone H2A OS=Taeniopygia guttata OX=59729 PE=2 SV=1	KOG1757	Histone 2A	[B]	Chromatin structure and dynamics
transcript/21256	6087.33	-4.40134	0.939343	-4.68556	2.79e-06	0.000363732	Tropomyosin alpha-1 chain OS=Gallus gallus OX=9031 GN=TPM1 PE=1 SV=2	PREDICTED: tropomyosin alpha-1 chain isoform X3 [Corvus brachyrhynchos]	Tropomyosin alpha-1 chain OS=Gallus gallus OX=9031 GN=TPM1 PE=3 SV=1	KOG1003	Actin filament-coating protein tropomyosin	[Z]	Cytoskeleton
m64083_220905_080145/10881272/ccs	1549.39	-4.42331	0.897385	-4.92911	8.26e-07	0.000145152	Four and a half LIM domains protein 2 OS=Homo sapiens OX=9606 GN=FHL2 PE=1 SV=3	four and a half LIM domains 2, transcript variant X5, partial [Columba livia]	Four and a half LIM domains 2, transcript variant X5 (Fragment) OS=Columba livia OX=8932 GN=FHL2 PE=4 SV=1	KOG1704	FOG: LIM domain	[R]	General function prediction only
m64083_220905_080145/10881272/ccs	1549.39	-4.42331	0.897385	-4.92911	8.26e-07	0.000145152	Four and a half LIM domains protein 2 OS=Homo sapiens OX=9606 GN=FHL2 PE=1 SV=3	four and a half LIM domains 2, transcript variant X5, partial [Columba livia]	Four and a half LIM domains 2, transcript variant X5 (Fragment) OS=Columba livia OX=8932 GN=FHL2 PE=4 SV=1	KOG1704	FOG: LIM domain	[R]	General function prediction only
m64083_220905_080145/10881272/ccs	1549.39	-4.42331	0.897385	-4.92911	8.26e-07	0.000145152	Four and a half LIM domains protein 2 OS=Homo sapiens OX=9606 GN=FHL2 PE=1 SV=3	four and a half LIM domains 2, transcript variant X5, partial [Columba livia]	Four and a half LIM domains 2, transcript variant X5 (Fragment) OS=Columba livia OX=8932 GN=FHL2 PE=4 SV=1	KOG1704	FOG: LIM domain	[R]	General function prediction only
m64083_220905_080145/10881272/ccs	1549.39	-4.42331	0.897385	-4.92911	8.26e-07	0.000145152	Four and a half LIM domains protein 2 OS=Homo sapiens OX=9606 GN=FHL2 PE=1 SV=3	four and a half LIM domains 2, transcript variant X5, partial [Columba livia]	Four and a half LIM domains 2, transcript variant X5 (Fragment) OS=Columba livia OX=8932 GN=FHL2 PE=4 SV=1	KOG1704	FOG: LIM domain	[R]	General function prediction only
m64083_220905_080145/1771039/ccs	73.0611	-4.4301	0.858364	-5.1611	2.46e-07	5.32e-05	RNA-binding protein with serine-rich domain 1 OS=Bos taurus OX=9913 GN=RNPS1 PE=2 SV=1	RNA-binding protein with serine-rich domain 1 [Zonotrichia albicollis]	RNA binding protein with serine rich domain 1 OS=Taeniopygia guttata OX=59729 GN=RNPS1 PE=4 SV=1	KOG4209	Splicing factor RNPS1, SR protein superfamily	[A]	RNA processing and modification
transcript/21718	46.5905	-4.43581	1.10446	-4.01626	5.91e-05	0.00390629	Interleukin-34 OS=Homo sapiens OX=9606 GN=IL34 PE=1 SV=1	interleukin-34 [Columba livia]	Interleukin-34 OS=Patagioenas fasciata monilis OX=372326 GN=IL34 PE=4 SV=1	NA	NA	NA	NA
transcript/10617	167.967	-4.4885	1.2415	-3.61539	0.000299895	0.0129857	Nicotinamide riboside kinase 1 OS=Homo sapiens OX=9606 GN=NMRK1 PE=1 SV=1	nicotinamide riboside kinase 1 isoform X8 [Columba livia]	Nicotinamide riboside kinase 1, transcript variant X1 OS=Columba livia OX=8932 GN=NMRK1 PE=4 SV=1	KOG3308	Uncharacterized protein of the uridine kinase family	[F]	Nucleotide transport and metabolism
transcript/18621	770.311	-4.57604	1.0026	-4.56417	5.01e-06	0.000559258	Alpha-soluble NSF attachment protein OS=Mus musculus OX=10090 GN=Napa PE=1 SV=1	PREDICTED: alpha-soluble NSF attachment protein [Alligator mississippiensis]	Alpha-soluble NSF attachment protein OS=Alligator mississippiensis OX=8496 GN=NAPA PE=4 SV=1	KOG1586	Protein required for fusion of vesicles in vesicular transport, alpha-SNAP	[U]	Intracellular trafficking, secretion, and vesicular transport
transcript/16975	693.689	-4.62366	1.34255	-3.44395	0.000573288	0.0195297	Secreted frizzled-related protein 2 OS=Gallus gallus OX=9031 GN=SFRP2 PE=2 SV=1	secreted frizzled-related protein 2 [Patagioenas fasciata monilis]	Secreted frizzled-related protein 2 OS=Patagioenas fasciata monilis OX=372326 GN=SFRP2 PE=4 SV=1	KOG3577	Smoothened and related G-protein-coupled receptors	[T]	Signal transduction mechanisms
transcript/20711	6.3176	-4.70544	1.47352	-3.19333	0.00140642	0.0343356				NA	NA	NA	NA
transcript/32230	17.7522	-4.73276	1.35336	-3.49706	0.000470423	0.0175966	PHD finger protein 14 OS=Homo sapiens OX=9606 GN=PHF14 PE=1 SV=2	PREDICTED: PHD finger protein 14 [Eurypyga helias]	PHD finger protein 14-like protein OS=Amazona aestiva OX=12930 GN=AAES_90054 PE=4 SV=1	KOG0957	PHD finger protein	[R]	General function prediction only
transcript/4699	91.2234	-4.99065	1.07999	-4.62103	3.82e-06	0.000459676	Collagen alpha-1(III) chain (Fragments) OS=Gallus gallus OX=9031 GN=COL3A1 PE=2 SV=2	LOW QUALITY PROTEIN: collagen alpha-1(III) chain [Columba livia]	Collagen, type III, alpha 1 OS=Columba livia OX=8932 GN=COL3A1 PE=4 SV=1	KOG3544	Collagens (type IV and type XIII), and related proteins	[W]	Extracellular structures
transcript/4699	91.2234	-4.99065	1.07999	-4.62103	3.82e-06	0.000459676	Collagen alpha-1(III) chain (Fragments) OS=Gallus gallus OX=9031 GN=COL3A1 PE=2 SV=2	LOW QUALITY PROTEIN: collagen alpha-1(III) chain [Columba livia]	Collagen, type III, alpha 1 OS=Columba livia OX=8932 GN=COL3A1 PE=4 SV=1	KOG3544	Collagens (type IV and type XIII), and related proteins	[W]	Extracellular structures
transcript/4699	91.2234	-4.99065	1.07999	-4.62103	3.82e-06	0.000459676	Collagen alpha-1(III) chain (Fragments) OS=Gallus gallus OX=9031 GN=COL3A1 PE=2 SV=2	LOW QUALITY PROTEIN: collagen alpha-1(III) chain [Columba livia]	Collagen, type III, alpha 1 OS=Columba livia OX=8932 GN=COL3A1 PE=4 SV=1	KOG3544	Collagens (type IV and type XIII), and related proteins	[W]	Extracellular structures
transcript/4699	91.2234	-4.99065	1.07999	-4.62103	3.82e-06	0.000459676	Collagen alpha-1(III) chain (Fragments) OS=Gallus gallus OX=9031 GN=COL3A1 PE=2 SV=2	LOW QUALITY PROTEIN: collagen alpha-1(III) chain [Columba livia]	Collagen, type III, alpha 1 OS=Columba livia OX=8932 GN=COL3A1 PE=4 SV=1	KOG3544	Collagens (type IV and type XIII), and related proteins	[W]	Extracellular structures
transcript/23274	13211.3	-5.21154	1.59912	-3.259	0.00111805	0.030158	Myoglobin OS=Phalacrocorax capillatus OX=146617 GN=MB PE=1 SV=2	myoglobin [Columba livia]	Myoglobin OS=Columba livia OX=8932 GN=MB PE=3 SV=1	KOG3378	Globins and related hemoproteins	[C]	Energy production and conversion
transcript/14067	982.12	-5.25284	0.967965	-5.42669	5.74e-08	1.55e-05	Transcriptional enhancer factor TEF-3 OS=Gallus gallus OX=9031 GN=TEAD4 PE=2 SV=1	transcriptional enhancer factor TEF-3 isoform X1 [Columba livia]	TEA domain family member 4, transcript variant X1 OS=Columba livia OX=8932 GN=TEAD4 PE=4 SV=1	KOG3841	TEF-1 and related transcription factor, TEAD family	[K]	Transcription
m64083_220905_080145/3868422/ccs	158.438	-5.31871	0.95804	-5.55166	2.83e-08	8.39e-06	Enhancer of rudimentary homolog OS=Bos taurus OX=9913 GN=ERH PE=3 SV=1	Enhancer of rudimentary like protein, partial [Chelonia mydas]	Enhancer of rudimentary homolog OS=Micrurus fulvius OX=8637 PE=2 SV=1	KOG1766	Enhancer of rudimentary	[R]	General function prediction only
transcript/29390	33.3673	-5.62051	1.31965	-4.25908	2.05e-05	0.00174273	Proteasome assembly chaperone 4 OS=Homo sapiens OX=9606 GN=PSMG4 PE=1 SV=2	PREDICTED: proteasome assembly chaperone 4 [Lepidothrix coronata]	Proteasome assembly chaperone 4 OS=Lonchura striata domestica OX=299123 GN=PSMG4 PE=4 SV=1	NA	NA	NA	NA
transcript/27041	968.679	-5.67289	1.00304	-5.65572	1.55e-08	4.89e-06				NA	NA	NA	NA
transcript/28491	1978.06	-5.87461	0.420866	-13.9584	2.8e-44	2.11e-40	Insulin-like growth factor-binding protein 7 OS=Homo sapiens OX=9606 GN=IGFBP7 PE=1 SV=1	insulin-like growth factor-binding protein 7, partial [Zonotrichia albicollis]	Uncharacterized protein (Fragment) OS=Bambusicola thoracicus OX=9083 GN=CIB84_010339 PE=4 SV=1	NA	NA	NA	NA
transcript/20934	2904.51	-6.12053	1.32608	-4.6155	3.92e-06	0.000462982				NA	NA	NA	NA
transcript/22257	187.682	-6.13515	0.665278	-9.22193	2.92e-20	6.3e-17	Serine/arginine-rich splicing factor 7 OS=Bos taurus OX=9913 GN=SRSF7 PE=2 SV=1	serine/arginine-rich splicing factor 7-like [Patagioenas fasciata monilis]	Serine/arginine-rich splicing factor 7-like OS=Patagioenas fasciata monilis OX=372326 GN=AV530_000503 PE=4 SV=1	KOG0107	Alternative splicing factor SRp20/9G8 (RRM superfamily)	[A]	RNA processing and modification
m64083_220905_080145/4194769/ccs	1809.66	-6.15511	0.88151	-6.98246	2.9e-12	2.19e-09	Myoglobin OS=Phalacrocorax capillatus OX=146617 GN=MB PE=1 SV=2	myoglobin [Columba livia]	Myoglobin OS=Columba livia OX=8932 GN=MB PE=3 SV=1	KOG3378	Globins and related hemoproteins	[C]	Energy production and conversion
transcript/32805	61.5651	-6.27652	1.37868	-4.55257	5.3e-06	0.000584556				NA	NA	NA	NA
transcript/23433	82.5251	-6.32609	1.25848	-5.02678	4.99e-07	9.92e-05	Nucleolar protein 7 OS=Homo sapiens OX=9606 GN=NOL7 PE=1 SV=2	NAD-dependent protein deacylase sirtuin-5, mitochondrial [Columba livia]	NAD-dependent protein deacylase sirtuin-5, mitochondrial OS=Columba livia OX=8932 GN=SIRT5 PE=3 SV=1	NA	NA	NA	NA
transcript/28301	6982.96	-6.51979	1.42374	-4.57934	4.66e-06	0.000534014	Myosin-1B OS=Gallus gallus OX=9031 GN=MYH1B PE=2 SV=3	myosin, heavy chain 1G, skeletal muscle [Gallus gallus]	Uncharacterized protein OS=Taeniopygia guttata OX=59729 PE=4 SV=1	KOG0161	Myosin class II heavy chain	[Z]	Cytoskeleton
transcript/26486	784.924	-7.16395	1.147	-6.2458	4.22e-10	1.99e-07	Apolipoprotein A-I OS=Gallus gallus OX=9031 GN=APOA1 PE=1 SV=2	serine/threonine-protein kinase SIK3 [Patagioenas fasciata monilis]	Serine/threonine-protein kinase SIK3 OS=Patagioenas fasciata monilis OX=372326 GN=SIK3 PE=3 SV=1	NA	NA	NA	NA
transcript/24319	2340.58	-7.35361	0.903423	-8.13972	3.96e-16	4.99e-13	NADH dehydrogenase [ubiquinone] iron-sulfur protein 7, mitochondrial OS=Gorilla gorilla gorilla OX=9595 GN=NDUFS7 PE=2 SV=1	NADH dehydrogenase [ubiquinone] iron-sulfur protein 7, mitochondrial [Patagioenas fasciata monilis]	NADH dehydrogenase [ubiquinone] iron-sulfur protein 7, mitochondrial OS=Patagioenas fasciata monilis OX=372326 GN=NDUFS7 PE=3 SV=1	KOG1687	NADH-ubiquinone oxidoreductase, NUFS7/PSST/20 kDa subunit	[C]	Energy production and conversion
transcript/17176	54510.4	-7.68207	1.12282	-6.84178	7.82e-12	5.14e-09	Glyceraldehyde-3-phosphate dehydrogenase OS=Columba livia OX=8932 GN=GAPDH PE=2 SV=3	glyceraldehyde-3-phosphate dehydrogenase [Columba livia]	Glyceraldehyde-3-phosphate dehydrogenase OS=Ficedula albicollis OX=59894 GN=GAPDH PE=3 SV=1	KOG0657	Glyceraldehyde 3-phosphate dehydrogenase	[G]	Carbohydrate transport and metabolism
transcript/17176	54510.4	-7.68207	1.12282	-6.84178	7.82e-12	5.14e-09	Glyceraldehyde-3-phosphate dehydrogenase OS=Columba livia OX=8932 GN=GAPDH PE=2 SV=3	glyceraldehyde-3-phosphate dehydrogenase [Columba livia]	Glyceraldehyde-3-phosphate dehydrogenase OS=Ficedula albicollis OX=59894 GN=GAPDH PE=3 SV=1	KOG0657	Glyceraldehyde 3-phosphate dehydrogenase	[G]	Carbohydrate transport and metabolism
m64083_220905_080145/7602183/ccs	85.805	-9.26289	3.00354	-3.084	0.00204241	0.0430313	Tubulin alpha-1A chain OS=Cricetulus griseus OX=10029 GN=TUBA1A PE=2 SV=1	unnamed protein product [Macaca fascicularis]	Uncharacterized protein OS=Gallus gallus OX=9031 GN=TUBA1A1 PE=3 SV=1	KOG1376	Alpha tubulin	[Z]	Cytoskeleton
m64083_220905_080145/7602183/ccs	85.805	-9.26289	3.00354	-3.084	0.00204241	0.0430313	Tubulin alpha-1A chain OS=Cricetulus griseus OX=10029 GN=TUBA1A PE=2 SV=1	unnamed protein product [Macaca fascicularis]	Uncharacterized protein OS=Gallus gallus OX=9031 GN=TUBA1A1 PE=3 SV=1	KOG1376	Alpha tubulin	[Z]	Cytoskeleton
m64083_220905_080145/7602183/ccs	85.805	-9.26289	3.00354	-3.084	0.00204241	0.0430313	Tubulin alpha-1A chain OS=Cricetulus griseus OX=10029 GN=TUBA1A PE=2 SV=1	unnamed protein product [Macaca fascicularis]	Uncharacterized protein OS=Gallus gallus OX=9031 GN=TUBA1A1 PE=3 SV=1	KOG1376	Alpha tubulin	[Z]	Cytoskeleton
transcript/23276	9039.93	-10.379	1.83479	-5.65678	1.54e-08	4.89e-06	Myosin regulatory light chain 2, skeletal muscle isoform OS=Gallus gallus OX=9031 GN=MYLPF PE=1 SV=2	RecName: Full=Myosin regulatory light chain 2, skeletal muscle isoform; AltName: Full=DTNB; AltName: Full=Fast skeletal myosin light chain 2; Short=MLC-2; AltName: Full=G2; AltName: Full=LC2f	Myosin regulatory light chain 2, skeletal muscle isoform (Fragment) OS=bird metagenome OX=1833763 PE=4 SV=1	KOG0031	Myosin regulatory light chain, EF-Hand protein superfamily	[Z]	Cytoskeleton
transcript/21063	283.2	-25.7917	3.00328	-8.58784	8.86e-18	1.34e-14	Apolipoprotein A-I OS=Gallus gallus OX=9031 GN=APOA1 PE=1 SV=2	serine/threonine-protein kinase SIK3 [Patagioenas fasciata monilis]	Serine/threonine-protein kinase SIK3 OS=Patagioenas fasciata monilis OX=372326 GN=SIK3 PE=3 SV=1	NA	NA	NA	NA
transcript/24332	1518.96	-28.1368	3.00319	-9.36897	7.32e-21	1.84e-17	Myosin light chain 3, skeletal muscle isoform OS=Gallus gallus OX=9031 PE=1 SV=3	myosin light chain 1/3, skeletal muscle isoform isoform X2 [Columba livia]	Myosin, light chain 1, alkali skeletal, fast, transcript variant X2 OS=Columba livia OX=8932 GN=MYL1 PE=4 SV=1	KOG0030	Myosin essential light chain, EF-Hand protein superfamily	[Z]	Cytoskeleton
transcript/23788	6512.78	-30	3.00318	-9.98941	1.7e-23	6.41e-20	NADH-ubiquinone oxidoreductase chain 1 (Fragment) OS=Anas platyrhynchos OX=8839 GN=MT-ND1 PE=3 SV=2	NADH dehydrogenase subunit 1, partial (mitochondrion) [Ptilinopus regina]	NADH-ubiquinone oxidoreductase chain 1 (Fragment) OS=Ptilinopus regina OX=796401 PE=3 SV=1	KOG4770	NADH dehydrogenase subunit 1	[C]	Energy production and conversion
